# Supplementary material for: Evolution of Artificial Arginine Analogues—Fluorescent Guanidiniocarbonyl-Indoles as Efficient Oxo-Anion Binders
Source: Molecules. 2022 May 7;27(9):3005. doi: 10.3390/molecules27093005 (PMC9104999; doi:10.3390/molecules27093005)
Supplement: Supplementary file 1 [file molecules-27-03005-s001.zip]

Archive with 5 entries (4 files):
- Molecules_ESI__Voskuhl_Giese_2022.pdf
- X-ray files_Molecules/
- X-ray files_Molecules/checkcif_(1) and (2).pdf
- X-ray files_Molecules/CIF_(1) and (2).cif
- X-ray files_Molecules/CSD-numbers.txt
