# Supplementary material for: Evolution of Artificial Arginine Analogues—Fluorescent Guanidiniocarbonyl-Indoles as Efficient Oxo-Anion Binders
Source: Molecules. 2022 May 7;27(9):3005. doi: 10.3390/molecules27093005 (PMC9104999; doi:10.3390/molecules27093005)
Supplement: Supplementary file 1 [file molecules-27-03005-s001.zip › X-ray files_Molecules/CIF_(1) and (2).cif]

 
data_ds_k1m
###################################################################
#                                                                 #
#   for any questions concerning this structure please contact:   #
#                                                                 #
#   Christoph W\"olper                                            #
#   Fachbereich Chemie der                                        #
#   Universit\"at Duisburg-Essen                                  #
#   Campus Essen Universit\"atsstr. 7                             #
#   D-45117 Essen, Germany                                        #
#                                                                 #
#   e-mail: christoph.woelper@uni-due.de                          #
#   phone:  ++49 (0)201 183 4780                                  #
#                                                                 #
###################################################################

loop_
 _publ_author_name
 _publ_author_address
   'Sebena, Daniel'
;
   Fachbereich Chemie der
   Universit\"at Duisburg-Essen
   Campus Essen Universit\"atsstr. 7
   D-45117 Essen, Germany
; 
   'Roy, Bibhisan'
;
   Fachbereich Chemie der
   Universit\"at Duisburg-Essen
   Campus Essen Universit\"atsstr. 7
   D-45117 Essen, Germany
; 
   'W\"olper, Christoph'
;
   Fachbereich Chemie der
   Universit\"at Duisburg-Essen
   Campus Essen Universit\"atsstr. 7
   D-45117 Essen, Germany
; 
   'Rudolph, Kevin'
;
   Fachbereich Chemie der
   Universit\"at Duisburg-Essen
   Campus Essen Universit\"atsstr. 7
   D-45117 Essen, Germany
; 
   'Nitschke, Till'
;
   Fachbereich Chemie der
   Universit\"at Duisburg-Essen
   Campus Essen Universit\"atsstr. 7
   D-45117 Essen, Germany
; 
   'Lampe, Sarah'
;
   Fachbereich Chemie der
   Universit\"at Duisburg-Essen
   Campus Essen Universit\"atsstr. 7
   D-45117 Essen, Germany
; 
   'Giese, Michael'
;
   Fachbereich Chemie der
   Universit\"at Duisburg-Essen
   Campus Essen Universit\"atsstr. 7
   D-45117 Essen, Germany
; 
   'Voskuhl, Jens'
;
   Fachbereich Chemie der
   Universit\"at Duisburg-Essen
   Campus Essen Universit\"atsstr. 7
   D-45117 Essen, Germany
; 
_publ_section_acknowledgements
;
in memoriam Carsten Schmuck
;

_publ_section_title
;
 Evolution of artificial arginine analogues - fluorescent
Guanidinocarbonyl indoles as efficient oxoanion binder
;
_publ_requested_journal           'Molecules (MDPI journal)'
_journal_name_full                   
;
 ?
;
_journal_coden_Cambridge             353
_journal_year                        ?
_journal_volume                      ?
_journal_issue                       ?
_journal_page_first                  ?
_journal_page_last                   ?
_journal_paper_doi                   ?

_database_code_depnum_ccdc_archive   ?
 
_audit_creation_method            'SHELXL-2017/1'
_shelx_SHELXL_version_number      '2017/1'
_chemical_name_systematic         ?
_chemical_name_common             ?
_chemical_melting_point           ?
_chemical_formula_moiety          ?
_chemical_formula_sum
 'C13 H19 N5 O4' 
_chemical_formula_weight          309.33

loop_
 _atom_type_symbol
 _atom_type_description
 _atom_type_scat_dispersion_real
 _atom_type_scat_dispersion_imag
 _atom_type_scat_source
 'C'  'C'   0.0181   0.0091
 'International Tables Vol C Tables 4.2.6.8 and 6.1.1.4'
 'H'  'H'   0.0000   0.0000
 'International Tables Vol C Tables 4.2.6.8 and 6.1.1.4'
 'N'  'N'   0.0311   0.0180
 'International Tables Vol C Tables 4.2.6.8 and 6.1.1.4'
 'O'  'O'   0.0492   0.0322
 'International Tables Vol C Tables 4.2.6.8 and 6.1.1.4'
 
_space_group_crystal_system       monoclinic
_space_group_IT_number            5
_space_group_name_H-M_alt         'C 2'
_space_group_name_Hall            'C 2y'
 
_shelx_space_group_comment
;
The symmetry employed for this shelxl refinement is uniquely defined
by the following loop, which should always be used as a source of
symmetry information in preference to the above space-group names.
They are only intended as comments.
;
 
loop_
 _space_group_symop_operation_xyz
 'x, y, z'
 '-x, y, -z'
 'x+1/2, y+1/2, z'
 '-x+1/2, y+1/2, -z'
 
_cell_length_a                    20.149(2)
_cell_length_b                    6.3428(7)
_cell_length_c                    13.6572(14)
_cell_angle_alpha                 90
_cell_angle_beta                  122.048(6)
_cell_angle_gamma                 90
_cell_volume                      1479.4(3)
_cell_formula_units_Z             4
_cell_measurement_temperature     100(2)
_cell_measurement_reflns_used     6448
_cell_measurement_theta_min        3.82
_cell_measurement_theta_max       68.55
 
_exptl_crystal_description        needle
_exptl_crystal_colour             colourless
_exptl_crystal_density_meas       ?
_exptl_crystal_density_method     ?
_exptl_crystal_density_diffrn     1.389          
_exptl_crystal_F_000              656
_exptl_transmission_factor_min    ?
_exptl_transmission_factor_max    ?
_exptl_crystal_size_max           0.048
_exptl_crystal_size_mid           0.032
_exptl_crystal_size_min           0.032
_exptl_absorpt_coefficient_mu     0.882
_shelx_estimated_absorpt_T_min    0.959
_shelx_estimated_absorpt_T_max    0.972
_exptl_absorpt_correction_type    'multi-scan' 
_exptl_absorpt_correction_T_min   0.50 
_exptl_absorpt_correction_T_max   0.75 
_exptl_absorpt_process_details     
; 
 SADABS
 R.H. Blessing, Acta Cryst. (1995) A51 33-38 
;
_exptl_absorpt_special_details    ?
_diffrn_ambient_temperature       100(2)
_diffrn_radiation_wavelength      1.54178
_diffrn_radiation_type            CuK\a
_diffrn_source                    'micro-focus sealed tube'
_diffrn_source_type               'INCOATEC I\mS 3.0'
_diffrn_radiation_monochromator   'multilayer mirror' 
_diffrn_measurement_device_type   'Bruker D8 Venture (Photon II detector)' 
_diffrn_measurement_method        'Data collection strategy APEX 3/Queen'
_diffrn_detector_area_resol_mean   7.3910
_diffrn_reflns_number             11305
_diffrn_reflns_av_unetI/netI      0.0630
_diffrn_reflns_av_R_equivalents   0.0759
_diffrn_reflns_limit_h_min        -24
_diffrn_reflns_limit_h_max        24
_diffrn_reflns_limit_k_min        -7
_diffrn_reflns_limit_k_max        7
_diffrn_reflns_limit_l_min        -16
_diffrn_reflns_limit_l_max        16
_diffrn_reflns_theta_min          3.818
_diffrn_reflns_theta_max          68.548
_diffrn_reflns_theta_full         67.679
_diffrn_measured_fraction_theta_max   0.994
_diffrn_measured_fraction_theta_full  0.996
_diffrn_reflns_Laue_measured_fraction_max    0.994
_diffrn_reflns_Laue_measured_fraction_full   0.996
_diffrn_reflns_point_group_measured_fraction_max   0.965
_diffrn_reflns_point_group_measured_fraction_full  0.969
_reflns_number_total              2636
_reflns_number_gt                 2301
_reflns_threshold_expression      'I > 2\s(I)'
_reflns_Friedel_coverage          0.769
_reflns_Friedel_fraction_max      0.930
_reflns_Friedel_fraction_full     0.936
 
_reflns_special_details
;
 Reflections were merged by SHELXL according to the crystal
 class for the calculation of statistics and refinement.
 
 _reflns_Friedel_fraction is defined as the number of unique
 Friedel pairs measured divided by the number that would be
 possible theoretically, ignoring centric projections and
 systematic absences.
;
 
_computing_data_collection        'Bruker APEX3(v2017.3-0)' 
_computing_cell_refinement        'Bruker APEX3(v2017.3-0)' 
_computing_data_reduction         'Bruker APEX3(v2017.3-0)' 
_computing_structure_solution     'Bruker APEX3(v2017.3-0)'
_computing_structure_refinement   'SHELXL-2017/1 (Sheldrick, 2017)'
_computing_molecular_graphics     'ORTEP/PLATON (Spek)' 
_computing_publication_material   'BRUKER AXS SHELXTL (c) 2008 / Vers. 2008/4' 

_refine_special_details           
;
 Treatment of hydrogen atoms:    
 Riding model on idealized geometries 
 with the 1.2 fold isotropic displacement 
 parameters of the equivalent Uij of the 
 corresponding carbon atom.
 The methyl groups are idealized with
 tetrahedral angles in a combined 
 rotating and rigid group refinement
 with the 1.5 fold isotropic displacement
 parameters of the equivalent Uij of the 
 corresponding carbon atom. NH and OH hydrogen atoms were refined freely.
 The bond lengths within the water molecules were restrained to be
 equal (SADI). (Refinable) Residual electron density can be found near any
 N or O atom. The maxima were chosen to match quantum chemical calculations
 of the hydrogen positions. They might be wrong and should be confirmed by
 other analytical means.
 Absolute structure:
 The high standard uncertainty of the Flack parameter prevents the reliable
 determination of the absolute structure.
 Weak diffraction data:
 The crystal diffracted rather poorly. No reflections beyond 0.84%A of
 resolution could be obtained. Consequently the model should be carefully
 interpreted and any conclusions draw from it supported by other means.
 Quantitative results may be unreliable.
; 
_refine_ls_structure_factor_coef  Fsqd
_refine_ls_matrix_type            full
_refine_ls_weighting_scheme       calc
_refine_ls_weighting_details
'w=1/[\s^2^(Fo^2^)+(0.1000P)^2^] where P=(Fo^2^+2Fc^2^)/3'
_atom_sites_solution_primary      direct
_atom_sites_solution_secondary    diffmap
_atom_sites_solution_hydrogens    mixed
_refine_ls_hydrogen_treatment     mixed
_refine_ls_extinction_method      none
_refine_ls_extinction_coef        .
_refine_ls_abs_structure_details
;
 Flack x determined using 865 quotients [(I+)-(I-)]/[(I+)+(I-)]
 (Parsons, Flack and Wagner, Acta Cryst. B69 (2013) 249-259).
;
_refine_ls_abs_structure_Flack    0.4(3)
_chemical_absolute_configuration  .
_refine_ls_number_reflns          2636
_refine_ls_number_parameters      241
_refine_ls_number_restraints      7
_refine_ls_R_factor_all           0.0559
_refine_ls_R_factor_gt            0.0468
_refine_ls_wR_factor_ref          0.1375
_refine_ls_wR_factor_gt           0.1279
_refine_ls_goodness_of_fit_ref    0.955
_refine_ls_restrained_S_all       0.954
_refine_ls_shift/su_max           0.004
_refine_ls_shift/su_mean          0.000
 
loop_
 _atom_site_label
 _atom_site_type_symbol
 _atom_site_fract_x
 _atom_site_fract_y
 _atom_site_fract_z
 _atom_site_U_iso_or_equiv
 _atom_site_adp_type
 _atom_site_occupancy
 _atom_site_site_symmetry_order  
 _atom_site_calc_flag
 _atom_site_refinement_flags_posn
 _atom_site_refinement_flags_adp
 _atom_site_refinement_flags_occupancy
 _atom_site_disorder_assembly
 _atom_site_disorder_group
O1 O 0.92293(18) 0.8534(5) 0.7876(2) 0.0222(7) Uani 1 1 d . . . . .
O2 O 0.91288(17) 0.5711(5) 1.3384(3) 0.0267(7) Uani 1 1 d . . . . .
O3 O 1.000000 0.5003(7) 1.000000 0.0203(9) Uani 1 2 d DS T P . .
H9 H 1.024(3) 0.420(8) 1.061(4) 0.027(14) Uiso 1 1 d D . . . .
O4 O 1.000000 0.2670(7) 1.500000 0.0231(9) Uani 1 2 d DS T P . .
H8 H 0.967(5) 0.346(16) 1.443(6) 0.12(4) Uiso 1 1 d D . . . .
O5 O 0.8042(2) 1.5341(6) 0.7120(3) 0.0327(8) Uani 1 1 d D . . . .
H3 H 0.837(6) 1.448(15) 0.708(9) 0.11(4) Uiso 1 1 d D . . . .
H6 H 0.833(6) 1.646(13) 0.750(8) 0.12(4) Uiso 1 1 d D . . . .
N1 N 0.8965(2) 0.8451(6) 0.9700(3) 0.0199(8) Uani 1 1 d . . . . .
H1 H 0.924(3) 0.722(9) 0.978(4) 0.022(12) Uiso 1 1 d . . . . .
N2 N 0.9290(2) 1.2205(6) 0.8009(3) 0.0189(8) Uani 1 1 d . . . . .
N3 N 0.9722(2) 1.4473(6) 0.7172(3) 0.0209(8) Uani 1 1 d . . . . .
H3A H 0.965(3) 1.557(10) 0.745(4) 0.027(13) Uiso 1 1 d . . . . .
H3B H 1.005(3) 1.480(9) 0.691(5) 0.030(14) Uiso 1 1 d . . . . .
N4 N 0.9653(2) 1.0983(6) 0.6701(3) 0.0229(8) Uani 1 1 d . . . . .
H4A H 0.981(3) 1.128(8) 0.614(4) 0.015(11) Uiso 1 1 d . . . . .
H4B H 0.956(3) 0.969(10) 0.677(4) 0.025(14) Uiso 1 1 d . . . . .
N5 N 0.8297(2) 0.7828(6) 1.3556(3) 0.0225(8) Uani 1 1 d . . . . .
H5A H 0.798(5) 0.890(13) 1.333(7) 0.07(2) Uiso 1 1 d . . . . .
C1 C 0.8882(2) 1.0242(7) 0.9074(3) 0.0188(8) Uani 1 1 d . . . . .
C2 C 0.8556(2) 1.1828(7) 0.9380(4) 0.0188(8) Uani 1 1 d . . . . .
H2 H 0.841933 1.320541 0.905977 0.023 Uiso 1 1 calc R U . . .
C3 C 0.8464(2) 1.0994(7) 1.0271(3) 0.0193(9) Uani 1 1 d . . . . .
C4 C 0.8199(2) 1.1831(7) 1.0962(4) 0.0224(9) Uani 1 1 d . . . . .
H4 H 0.798877 1.321582 1.082594 0.027 Uiso 1 1 calc R U . . .
C5 C 0.8248(2) 1.0632(7) 1.1825(4) 0.0219(9) Uani 1 1 d . . . . .
H5 H 0.808448 1.121278 1.230422 0.026 Uiso 1 1 calc R U . . .
C6 C 0.8540(2) 0.8517(7) 1.2027(4) 0.0207(9) Uani 1 1 d . . . . .
C7 C 0.8769(2) 0.7636(7) 1.1323(4) 0.0191(9) Uani 1 1 d . . . . .
H7 H 0.894373 0.621651 1.142511 0.023 Uiso 1 1 calc R U . . .
C8 C 0.8735(2) 0.8897(6) 1.0457(3) 0.0175(8) Uani 1 1 d . . . . .
C9 C 0.9150(2) 1.0247(7) 0.8248(3) 0.0189(8) Uani 1 1 d . . . . .
C10 C 0.9555(2) 1.2487(7) 0.7290(3) 0.0189(9) Uani 1 1 d . . . . .
C11 C 0.8666(2) 0.7252(7) 1.3037(4) 0.0224(9) Uani 1 1 d . . . . .
C12 C 0.8422(3) 0.6781(8) 1.4587(4) 0.0265(10) Uani 1 1 d . . . . .
H12A H 0.830318 0.778117 1.503043 0.032 Uiso 1 1 calc R U . . .
H12B H 0.898071 0.638043 1.507996 0.032 Uiso 1 1 calc R U . . .
C13 C 0.7923(3) 0.4835(9) 1.4318(4) 0.0376(13) Uani 1 1 d . . . . .
H13A H 0.802796 0.419442 1.504030 0.056 Uiso 1 1 calc R U . . .
H13B H 0.804710 0.382206 1.389658 0.056 Uiso 1 1 calc R U . . .
H13C H 0.736823 0.522437 1.384289 0.056 Uiso 1 1 calc R U . . .
 
loop_
 _atom_site_aniso_label
 _atom_site_aniso_U_11
 _atom_site_aniso_U_22
 _atom_site_aniso_U_33
 _atom_site_aniso_U_23
 _atom_site_aniso_U_13
 _atom_site_aniso_U_12
O1 0.0340(16) 0.0074(15) 0.0286(15) -0.0010(12) 0.0190(14) -0.0019(12)
O2 0.0365(17) 0.0197(19) 0.0314(16) 0.0102(13) 0.0231(14) 0.0114(14)
O3 0.029(2) 0.007(2) 0.025(2) 0.000 0.0145(19) 0.000
O4 0.034(2) 0.014(2) 0.026(2) 0.000 0.019(2) 0.000
O5 0.0343(17) 0.0190(19) 0.0476(19) 0.0002(15) 0.0235(16) -0.0016(15)
N1 0.0276(18) 0.0099(19) 0.0251(17) 0.0006(14) 0.0159(15) 0.0003(15)
N2 0.0258(18) 0.0086(18) 0.0245(17) 0.0014(14) 0.0147(15) 0.0014(14)
N3 0.029(2) 0.0085(19) 0.0304(19) -0.0005(14) 0.0193(17) -0.0003(15)
N4 0.037(2) 0.010(2) 0.0310(19) -0.0003(15) 0.0240(17) -0.0018(16)
N5 0.0287(19) 0.016(2) 0.0292(18) 0.0060(15) 0.0194(16) 0.0033(16)
C1 0.026(2) 0.008(2) 0.0226(19) 0.0005(16) 0.0129(17) -0.0017(17)
C2 0.025(2) 0.007(2) 0.0257(19) 0.0027(16) 0.0143(17) 0.0026(16)
C3 0.022(2) 0.012(2) 0.024(2) -0.0018(16) 0.0121(17) -0.0025(16)
C4 0.026(2) 0.014(2) 0.031(2) 0.0007(18) 0.0182(18) 0.0021(17)
C5 0.028(2) 0.013(2) 0.029(2) 0.0016(17) 0.0182(17) 0.0059(18)
C6 0.026(2) 0.013(2) 0.0245(19) -0.0012(17) 0.0142(17) -0.0016(17)
C7 0.023(2) 0.007(2) 0.026(2) 0.0012(15) 0.0119(17) 0.0005(16)
C8 0.0202(19) 0.008(2) 0.0211(19) 0.0005(15) 0.0091(16) 0.0001(15)
C9 0.0218(19) 0.010(2) 0.0230(19) -0.0008(16) 0.0104(17) -0.0008(16)
C10 0.0211(19) 0.015(2) 0.0205(19) 0.0010(16) 0.0112(17) -0.0005(17)
C11 0.027(2) 0.015(2) 0.026(2) 0.0001(17) 0.0145(18) -0.0006(18)
C12 0.032(2) 0.027(3) 0.025(2) 0.0024(18) 0.0183(19) -0.001(2)
C13 0.047(3) 0.034(3) 0.035(3) 0.005(2) 0.024(2) -0.008(2)
 
_geom_special_details
;
 All esds (except the esd in the dihedral angle between two l.s. planes)
 are estimated using the full covariance matrix.  The cell esds are taken
 into account individually in the estimation of esds in distances, angles
 and torsion angles; correlations between esds in cell parameters are only
 used when they are defined by crystal symmetry.  An approximate (isotropic)
 treatment of cell esds is used for estimating esds involving l.s. planes.
;
 
loop_
 _geom_bond_atom_site_label_1
 _geom_bond_atom_site_label_2
 _geom_bond_distance
 _geom_bond_site_symmetry_2
 _geom_bond_publ_flag
O1 C9 1.245(5) . ?
O2 C11 1.257(5) . ?
N1 C8 1.369(5) . ?
N1 C1 1.377(5) . ?
N2 C9 1.351(6) . ?
N2 C10 1.357(5) . ?
N3 C10 1.335(6) . ?
N4 C10 1.327(6) . ?
N5 C11 1.321(6) . ?
N5 C12 1.453(6) . ?
C1 C2 1.382(6) . ?
C1 C9 1.487(6) . ?
C2 C3 1.425(6) . ?
C3 C8 1.409(6) . ?
C3 C4 1.411(6) . ?
C4 C5 1.361(6) . ?
C5 C6 1.432(7) . ?
C6 C7 1.385(6) . ?
C6 C11 1.498(6) . ?
C7 C8 1.399(6) . ?
C12 C13 1.510(7) . ?
 
loop_
 _geom_angle_atom_site_label_1
 _geom_angle_atom_site_label_2
 _geom_angle_atom_site_label_3
 _geom_angle
 _geom_angle_site_symmetry_1
 _geom_angle_site_symmetry_3
 _geom_angle_publ_flag
C8 N1 C1 108.6(4) . . ?
C9 N2 C10 120.6(4) . . ?
C11 N5 C12 122.4(4) . . ?
N1 C1 C2 109.5(3) . . ?
N1 C1 C9 119.9(4) . . ?
C2 C1 C9 130.6(4) . . ?
C1 C2 C3 106.6(4) . . ?
C8 C3 C4 118.8(4) . . ?
C8 C3 C2 106.9(4) . . ?
C4 C3 C2 134.2(4) . . ?
C5 C4 C3 119.3(4) . . ?
C4 C5 C6 121.6(4) . . ?
C7 C6 C5 119.9(4) . . ?
C7 C6 C11 117.9(4) . . ?
C5 C6 C11 122.1(4) . . ?
C6 C7 C8 118.1(4) . . ?
N1 C8 C7 129.5(4) . . ?
N1 C8 C3 108.2(4) . . ?
C7 C8 C3 122.2(4) . . ?
O1 C9 N2 127.9(4) . . ?
O1 C9 C1 119.0(4) . . ?
N2 C9 C1 113.1(4) . . ?
N4 C10 N3 118.5(4) . . ?
N4 C10 N2 125.8(4) . . ?
N3 C10 N2 115.6(4) . . ?
O2 C11 N5 122.0(4) . . ?
O2 C11 C6 119.5(4) . . ?
N5 C11 C6 118.5(4) . . ?
N5 C12 C13 112.8(4) . . ?
 
_refine_diff_density_max    0.242
_refine_diff_density_min   -0.224
_refine_diff_density_rms    0.052

_shelx_res_file
;
TITL ds_k1m in C2
    ds_k1m.res
    created by SHELXL-2017/1 at 15:43:08 on 31-Jan-2020
CELL 1.54178  20.14890   6.34280  13.65720  90.0000 122.0481  90.0000
ZERR 4.00000 0.00220 0.00070 0.00140 0.0000 0.0062 0.0000
LATT -7
SYMM -X, Y, -Z
SFAC C H  N O
UNIT 52 76 20 16
LIST 6 ! automatically inserted. Change 6 to 4 for CHECKCIF!!
TEMP -173.090
SIZE 0.032 0.032 0.048
L.S. 16
ACTA
FMAP 2
PLAN 30
SADI o5 h3 o5 h6 o3 h9 o4 h8
WGHT    0.100000
FVAR       0.13396
O1    4    0.922928    0.853412    0.787644    11.00000    0.03403    0.00736 =
         0.02861   -0.00102    0.01896   -0.00190
O2    4    0.912884    0.571145    1.338398    11.00000    0.03646    0.01969 =
         0.03139    0.01016    0.02314    0.01142
O3    4    1.000000    0.500322    1.000000    10.50000    0.02938    0.00704 =
         0.02483    0.00000    0.01453    0.00000
H9    2    1.024050    0.420385    1.061354    11.00000    0.02742
O4    4    1.000000    0.266986    1.500000    10.50000    0.03387    0.01367 =
         0.02588    0.00000    0.01860    0.00000
H8    2    0.966512    0.345825    1.442597    11.00000    0.11559
O5    4    0.804152    1.534077    0.711955    11.00000    0.03428    0.01902 =
         0.04757    0.00015    0.02350   -0.00160
H3    2    0.837248    1.448022    0.708451    11.00000    0.11059
H6    2    0.832921    1.646449    0.750438    11.00000    0.11756
N1    3    0.896516    0.845070    0.969997    11.00000    0.02763    0.00994 =
         0.02509    0.00063    0.01591    0.00031
H1    2    0.924394    0.722477    0.978137    11.00000    0.02212
N2    3    0.929005    1.220488    0.800930    11.00000    0.02576    0.00857 =
         0.02446    0.00137    0.01470    0.00144
N3    3    0.972240    1.447307    0.717237    11.00000    0.02894    0.00851 =
         0.03041   -0.00050    0.01927   -0.00030
H3A   2    0.965021    1.556940    0.744757    11.00000    0.02744
H3B   2    1.005187    1.479703    0.691199    11.00000    0.03037
N4    3    0.965281    1.098310    0.670116    11.00000    0.03695    0.00959 =
         0.03098   -0.00026    0.02404   -0.00183
H4A   2    0.980582    1.127773    0.614018    11.00000    0.01525
H4B   2    0.955881    0.968974    0.677022    11.00000    0.02517
N5    3    0.829698    0.782784    1.355575    11.00000    0.02871    0.01557 =
         0.02922    0.00604    0.01936    0.00334
H5A   2    0.798016    0.890387    1.333437    11.00000    0.07155
C1    1    0.888160    1.024171    0.907383    11.00000    0.02594    0.00800 =
         0.02259    0.00046    0.01287   -0.00171
C2    1    0.855568    1.182820    0.938026    11.00000    0.02546    0.00654 =
         0.02568    0.00274    0.01434    0.00262
AFIX  43
H2    2    0.841933    1.320541    0.905977    11.00000   -1.20000
AFIX   0
C3    1    0.846410    1.099442    1.027096    11.00000    0.02172    0.01188 =
         0.02421   -0.00176    0.01210   -0.00249
C4    1    0.819916    1.183073    1.096167    11.00000    0.02646    0.01356 =
         0.03128    0.00065    0.01819    0.00214
AFIX  43
H4    2    0.798877    1.321582    1.082594    11.00000   -1.20000
AFIX   0
C5    1    0.824816    1.063207    1.182471    11.00000    0.02808    0.01265 =
         0.02929    0.00164    0.01819    0.00592
AFIX  43
H5    2    0.808448    1.121278    1.230422    11.00000   -1.20000
AFIX   0
C6    1    0.854045    0.851744    1.202688    11.00000    0.02589    0.01295 =
         0.02452   -0.00125    0.01419   -0.00159
C7    1    0.876899    0.763649    1.132295    11.00000    0.02268    0.00662 =
         0.02640    0.00117    0.01192    0.00050
AFIX  43
H7    2    0.894373    0.621651    1.142511    11.00000   -1.20000
AFIX   0
C8    1    0.873511    0.889745    1.045742    11.00000    0.02023    0.00830 =
         0.02111    0.00054    0.00907    0.00006
C9    1    0.914980    1.024711    0.824819    11.00000    0.02177    0.00980 =
         0.02298   -0.00080    0.01037   -0.00076
C10   1    0.955536    1.248689    0.728955    11.00000    0.02111    0.01521 =
         0.02047    0.00100    0.01116   -0.00051
C11   1    0.866574    0.725152    1.303737    11.00000    0.02687    0.01481 =
         0.02612    0.00006    0.01453   -0.00064
C12   1    0.842222    0.678115    1.458733    11.00000    0.03213    0.02711 =
         0.02491    0.00240    0.01827   -0.00150
AFIX  23
H12A  2    0.830318    0.778117    1.503043    11.00000   -1.20000
H12B  2    0.898071    0.638043    1.507996    11.00000   -1.20000
AFIX   0
C13   1    0.792253    0.483469    1.431815    11.00000    0.04719    0.03368 =
         0.03470    0.00532    0.02356   -0.00772
AFIX 137
H13A  2    0.802796    0.419442    1.504030    11.00000   -1.50000
H13B  2    0.804710    0.382206    1.389658    11.00000   -1.50000
H13C  2    0.736823    0.522437    1.384289    11.00000   -1.50000
AFIX   0
HKLF 4


REM  ds_k1m in C2
REM R1 =  0.0468 for    2301 Fo > 4sig(Fo)  and  0.0559 for all    2636 data
REM    241 parameters refined using      7 restraints

END

WGHT      0.0531      1.0766

REM Highest difference peak  0.242,  deepest hole -0.224,  1-sigma level  0.052
Q1    1   0.9168  0.7255  0.8017  11.00000  0.05    0.24
Q2    1   0.7615  0.9066  1.3226  11.00000  0.05    0.21
Q3    1   0.8864  1.1399  0.9334  11.00000  0.05    0.21
Q4    1   0.8516  0.9398  1.2035  11.00000  0.05    0.20
Q5    1   0.9186  1.3162  0.8141  11.00000  0.05    0.19
Q6    1   0.8523  0.7704  1.1678  11.00000  0.05    0.19
Q7    1   0.8902  0.7290  0.9474  11.00000  0.05    0.19
Q8    1   0.8719  0.8294  1.2644  11.00000  0.05    0.19
Q9    1   0.8526  0.8406  0.9782  11.00000  0.05    0.19
Q10   1   0.8515  1.4312  0.7627  11.00000  0.05    0.18
Q11   1   0.8987  0.4180  1.3021  11.00000  0.05    0.18
Q12   1   0.8517  0.9895  1.0229  11.00000  0.05    0.18
Q13   1   0.8196  1.0988  1.0469  11.00000  0.05    0.18
Q14   1   0.8501  1.0896  0.9119  11.00000  0.05    0.18
Q15   1   0.8870  0.8338  1.1792  11.00000  0.05    0.17
Q16   1   0.8199  1.1295  0.9705  11.00000  0.05    0.17
Q17   1   0.9387  1.7035  0.7449  11.00000  0.05    0.17
Q18   1   1.0018  0.6274  1.0790  11.00000  0.05    0.16
Q19   1   1.0000  0.6345  1.0000  10.50000  0.05    0.16
Q20   1   0.8466  1.1707  1.0676  11.00000  0.05    0.16
Q21   1   0.9296  0.8790  1.3281  11.00000  0.05    0.16
Q22   1   1.0495  0.3454  1.4573  11.00000  0.05    0.15
Q23   1   0.9491  0.8995  0.7399  11.00000  0.05    0.15
Q24   1   0.8023  1.5492  0.5981  11.00000  0.05    0.15
Q25   1   0.8918  0.8407  1.0856  11.00000  0.05    0.15
Q26   1   0.7585  1.6936  0.7126  11.00000  0.05    0.15
Q27   1   0.8716  1.3285  0.8988  11.00000  0.05    0.15
Q28   1   0.8369  0.5317  1.2481  11.00000  0.05    0.15
Q29   1   0.8983  0.7226  0.8777  11.00000  0.05    0.14
Q30   1   0.9112  0.8696  0.8773  11.00000  0.05    0.14
;
_shelx_res_checksum    3715

_shelx_hkl_file
;
  -2   0   0   54.46    3.36
  -4   0   0  319.24   18.35
  -6   0   0   50.57    3.19
  -6   0   0   61.87    4.55
   6   0   0   48.07    3.14
   8   0   0    9.45    1.43
  -8   0   0    6.01    1.20
   8   0   0    6.52    0.88
  -8   0   0    7.62    2.66
  10   0   0    5.66    1.50
 -10   0   0    1.07    0.30
 -10   0   0    1.48    0.79
 -12   0   0    3.25    0.85
  12   0   0    4.51    0.75
  12   0   0    4.96    1.00
  12   0   0    7.19    1.52
  12   0   0    4.64    1.05
 -14   0   0   -0.59    0.75
  14   0   0    0.29    0.52
  14   0   0    0.35    1.08
 -14   0   0   -0.37    0.90
  14   0   0   -1.05    0.91
 -14   0   0    0.59    0.80
 -14   0   0   -1.34    0.66
  16   0   0   -0.07    0.61
  16   0   0    0.14    0.61
 -16   0   0    0.16    0.76
  16   0   0    0.55    0.46
 -16   0   0   -0.31    0.92
  18   0   0    2.48    0.64
  18   0   0    1.82    0.58
 -18   0   0    2.73    0.86
  20   0   0    0.15    0.39
 -20   0   0    0.04    0.57
   1  -1   0   25.90    1.77
  -1  -1   0   26.63    1.80
  -1  -1   0   26.23    1.74
   1  -1   0   25.93    1.64
   1  -1   0   25.81    1.61
  -1  -1   0   25.69    1.64
  -1   1   0   25.23    1.94
  -3  -1   0  239.34   13.03
  -3  -1   0  223.76   12.87
  -3  -1   0  221.66   12.89
  -3   1   0  222.85   13.12
  -5  -1   0  239.77   13.84
  -5  -1   0  251.68   14.17
   5   1   0  230.28   13.66
  -5   1   0  240.79   13.74
  -5   1   0  252.81   14.27
   7  -1   0   13.68    1.42
  -7  -1   0   13.94    2.56
  -7  -1   0   12.82    2.58
  -7   1   0   11.40    1.03
  -7   1   0   15.87    2.63
   7   1   0   10.55    1.37
  -7   1   0   10.17    1.84
  -9  -1   0   21.73    3.00
   9  -1   0   21.94    1.36
  -9  -1   0   21.85    1.89
   9  -1   0   22.28    1.74
  -9   1   0   21.23    1.45
   9   1   0   20.15    1.40
   9   1   0   20.69    1.76
  -9   1   0   19.55    3.07
  -9   1   0   20.24    2.00
 -11  -1   0    1.81    0.73
 -11  -1   0    1.83    0.91
  11  -1   0    3.28    0.47
 -11  -1   0    2.66    0.73
  11  -1   0    1.92    0.66
  11  -1   0    3.43    0.76
 -11  -1   0    3.05    0.82
 -11   1   0    2.55    0.57
  11   1   0    3.58    0.97
 -11   1   0    2.80    1.13
 -11   1   0    0.97    0.83
  11   1   0    3.41    0.71
  11   1   0    4.55    1.01
 -11   1   0    3.51    0.72
  11   1   0    4.00    0.80
 -11   1   0    2.79    0.65
  13  -1   0    0.30    0.40
 -13  -1   0   -0.59    0.39
 -13  -1   0   -0.40    0.92
 -13  -1   0    0.55    0.55
 -13  -1   0    0.64    0.54
  13  -1   0    1.54    0.61
 -13   1   0    0.50    0.36
  13   1   0    4.72    1.25
  13   1   0    1.80    0.55
  13   1   0    1.24    1.07
 -13   1   0    0.30    0.81
 -13   1   0    1.11    0.88
  15  -1   0    3.26    0.69
 -15  -1   0    2.74    0.85
 -15  -1   0    2.46    0.95
  15  -1   0    2.84    0.78
  15   1   0    3.67    0.76
  15   1   0    1.38    0.74
 -15   1   0    0.76    0.92
 -15   1   0    2.33    1.01
  15   1   0    3.65    1.17
 -15   1   0    2.96    0.86
  17  -1   0    1.40    0.60
 -17  -1   0    0.63    0.90
  17   1   0    1.85    0.60
 -17   1   0   -0.02    0.80
  17   1   0    1.05    0.44
 -17   1   0    1.04    0.94
  17   1   0    1.17    0.64
  17   1   0    0.63    0.98
  19  -1   0    0.31    0.48
  19   1   0    0.43    0.40
 -19   1   0    1.20    0.81
  19   1   0    0.35    0.28
  19   1   0    0.39    0.66
   0  -2   0   12.63    1.31
   0  -2   0   11.83    1.21
   0  -2   0   12.45    1.10
   0   2   0   12.85    1.15
  -2  -2   0    5.93    1.22
   2  -2   0    6.27    1.20
   2  -2   0    4.90    0.80
  -2  -2   0    5.46    0.91
  -2  -2   0    5.55    1.25
   2  -2   0    5.39    0.87
  -2   2   0    5.76    1.42
   2   2   0    4.86    1.37
  -4  -2   0   54.35    3.50
  -4  -2   0   53.65    3.42
  -4  -2   0   54.92    3.76
  -4   2   0   51.64    3.23
  -4   2   0   51.66    4.21
  -6  -2   0   14.53    2.27
  -6  -2   0   14.86    1.81
  -6   2   0   16.83    2.45
  -6   2   0   15.03    1.08
  -8  -2   0   14.02    1.69
  -8  -2   0   11.64    2.31
  -8   2   0   13.42    1.59
  -8   2   0   13.17    2.50
   8   2   0   12.76    1.30
  -8   2   0   13.06    1.03
 -10  -2   0   41.43    3.06
 -10  -2   0   37.21    3.87
 -10   2   0   42.81    2.47
 -10   2   0   41.45    2.97
 -10   2   0   39.00    2.53
 -10   2   0   42.65    2.57
  10   2   0   40.26    3.91
  10   2   0   38.89    2.74
 -10   2   0   40.37    4.10
 -12  -2   0    3.13    0.93
  12  -2   0    2.61    0.64
 -12   2   0    1.52    1.29
 -12   2   0    2.60    0.64
 -12   2   0    1.91    1.02
  12   2   0    3.08    1.12
  12   2   0    4.24    0.94
  12   2   0    3.07    0.62
 -12   2   0    2.90    0.98
  12   2   0    4.47    1.13
 -14  -2   0    0.52    0.48
  14  -2   0    1.93    0.63
 -14  -2   0    1.34    0.67
  14   2   0    2.99    0.77
 -14   2   0    1.37    0.69
  14   2   0    1.79    0.99
 -14   2   0    1.63    1.07
 -14   2   0    1.10    0.66
 -14   2   0    0.26    0.83
  14   2   0    2.40    0.58
  14   2   0    3.51    1.16
 -14   2   0    2.15    0.62
 -16  -2   0    4.30    0.89
  16  -2   0    3.25    0.84
  16   2   0    4.53    1.12
 -16   2   0    4.27    1.07
 -16   2   0    2.37    0.78
 -16   2   0    2.89    0.83
  16   2   0    4.04    0.75
  16   2   0    3.87    0.72
 -18  -2   0    1.00    0.49
  18   2   0    1.96    0.87
  18   2   0    1.13    0.59
 -18   2   0    0.32    0.67
  18   2   0    2.08    0.38
  18   2   0    1.90    0.52
 -18   2   0    1.54    0.87
   1  -3   0   79.43    5.02
   1  -3   0   81.09    5.23
  -1  -3   0   77.92    5.10
  -1  -3   0   80.54    5.23
   1  -3   0   80.66    4.83
  -1  -3   0   81.33    4.83
   1   3   0   83.62    5.20
  -1   3   0   78.33    5.25
  -3  -3   0   24.11    2.52
  -3  -3   0   24.26    2.03
  -3  -3   0   24.42    2.28
  -3   3   0   20.76    2.43
   3   3   0   25.27    2.26
  -5  -3   0   22.68    2.47
  -5  -3   0   22.34    2.21
  -5  -3   0   20.54    2.05
   5   3   0   24.47    2.58
  -5   3   0   19.70    1.34
  -5   3   0   20.96    2.41
  -7  -3   0   30.63    1.82
  -7  -3   0   29.23    1.86
  -7  -3   0   31.98    2.64
  -7  -3   0   26.18    1.90
  -7   3   0   29.76    1.82
  -7   3   0   30.27    2.22
  -7   3   0   28.45    3.06
   7   3   0   28.86    2.98
  -9  -3   0    1.22    0.55
  -9  -3   0    1.67    0.55
  -9  -3   0    1.91    0.64
  -9   3   0    1.73    0.50
  -9   3   0    1.68    0.47
   9   3   0    2.10    0.48
  -9   3   0    0.65    0.98
  -9   3   0    2.51    0.65
 -11  -3   0    2.83    0.72
 -11  -3   0    3.68    0.68
 -11   3   0    3.13    0.63
 -11   3   0    2.17    0.62
 -11   3   0    2.47    1.13
  11   3   0    1.99    0.71
  11   3   0    5.59    1.14
 -11   3   0    0.94    0.77
 -11   3   0    3.10    0.79
  11   3   0    4.42    1.11
  11   3   0    3.30    0.61
 -13  -3   0    2.47    0.67
 -13  -3   0    2.82    0.75
 -13   3   0    2.23    0.62
 -13   3   0    1.32    1.29
  13   3   0    3.94    0.81
  13   3   0    3.52    1.23
 -13   3   0    3.85    1.09
 -13   3   0    0.53    0.87
 -13   3   0    1.50    0.63
 -15  -3   0    7.76    0.98
 -15  -3   0    7.85    1.15
  15   3   0    7.03    1.18
  15   3   0    7.39    1.12
 -15   3   0   15.74    2.40
 -15   3   0   13.37    1.68
 -15   3   0    7.55    1.30
  15   3   0    8.11    0.87
 -15   3   0    8.58    0.95
  15   3   0    9.32    1.84
 -15   3   0    7.39    1.32
 -17  -3   0    0.49    0.60
 -17  -3   0    0.74    0.42
  17   3   0    0.72    0.90
 -17   3   0    0.11    0.66
  17   3   0    0.44    0.37
  17   3   0    1.06    0.53
  17   3   0    1.11    0.39
   0  -4   0   24.74    2.30
   0  -4   0   29.47    3.29
   0  -4   0   24.80    1.67
   0  -4   0   23.50    1.62
   0  -4   0   26.32    1.99
   0  -4   0   25.85    1.65
   0   4   0   26.47    2.54
  -2  -4   0    0.82    0.43
   2  -4   0    0.24    0.37
   2  -4   0    1.17    0.27
  -2  -4   0    0.05    0.18
  -2  -4   0    0.00    0.32
   2  -4   0    0.34    0.48
  -2  -4   0    0.97    0.47
  -2  -4   0    0.51    0.49
  -2  -4   0    0.66    0.31
  -2  -4   0    0.29    0.26
  -2   4   0    0.21    0.46
   2   4   0    0.41    0.22
  -4  -4   0   14.78    1.23
  -4  -4   0   14.48    2.28
   4  -4   0   14.12    1.13
  -4  -4   0   14.68    1.00
  -4  -4   0   12.42    1.74
  -4  -4   0   13.00    1.14
  -4  -4   0   12.59    1.23
  -4  -4   0   14.37    2.04
  -4   4   0   12.47    2.08
   4   4   0   14.60    2.00
   6  -4   0    6.27    0.84
  -6  -4   0    6.42    0.74
  -6  -4   0    6.67    2.25
  -6  -4   0    6.25    0.95
  -6  -4   0    7.37    1.84
  -6  -4   0    6.05    1.02
   6  -4   0    6.74    0.66
  -6  -4   0    7.68    1.11
  -6   4   0    4.72    0.72
  -6   4   0    6.12    1.94
  -8  -4   0    2.17    0.69
  -8  -4   0    2.04    0.61
  -8  -4   0    1.96    0.65
  -8  -4   0    1.51    0.54
  -8   4   0    0.80    0.67
  -8   4   0    1.71    0.52
  -8   4   0    1.46    0.51
  -8   4   0    1.36    1.05
  -8   4   0    0.61    0.64
 -10  -4   0   13.37    1.26
 -10  -4   0   15.19    2.35
 -10  -4   0   17.05    1.47
 -10  -4   0    9.24    3.01
 -10  -4   0   14.96    1.44
 -10   4   0   16.02    1.45
 -10   4   0   13.75    1.35
 -10   4   0   14.86    1.22
 -10   4   0   14.92    2.24
 -10   4   0   13.19    2.95
 -12  -4   0    4.99    1.21
 -12  -4   0    3.39    0.63
 -12   4   0    3.10    1.05
  12   4   0    2.42    0.96
 -12   4   0    3.53    0.77
 -12   4   0    3.68    0.66
 -12   4   0    3.29    1.29
 -14  -4   0    1.89    0.78
 -14  -4   0    1.02    0.50
 -14   4   0    1.38    0.63
  14   4   0    1.79    0.49
  14   4   0    1.86    0.71
 -14   4   0    1.23    1.32
  14   4   0    1.53    1.08
 -14   4   0    0.87    0.80
 -16  -4   0    3.37    0.64
 -16  -4   0    5.37    0.98
  16   4   0    6.24    0.93
  16   4   0    2.99    0.57
 -16   4   0    2.88    0.85
 -16   4   0    3.54    0.76
  16   4   0    4.94    1.33
   1  -5   0   22.69    1.61
  -1  -5   0   24.09    1.81
   1  -5   0   22.77    1.46
   1  -5   0   20.72    1.75
  -1  -5   0   21.84    1.66
  -1  -5   0   26.21    1.51
  -1  -5   0   24.07    2.98
  -1  -5   0   21.65    1.63
   1   5   0   16.59    2.67
  -1   5   0   20.21    2.78
  -3  -5   0    7.03    1.23
  -3  -5   0    7.07    1.01
   3  -5   0    7.22    0.97
  -3  -5   0    7.32    0.82
  -3  -5   0    6.00    2.28
   3  -5   0    7.65    0.77
  -3  -5   0    7.93    2.11
  -3  -5   0    7.67    1.09
   5  -5   0   16.94    1.22
  -5  -5   0   18.17    1.47
  -5  -5   0   19.02    1.45
   5  -5   0   16.47    1.40
  -5  -5   0   17.42    2.85
  -5  -5   0   16.21    2.54
  -5  -5   0   18.22    1.30
  -5  -5   0   18.33    1.61
  -5   5   0   16.68    1.28
  -5   5   0   13.19    2.64
  -7  -5   0    8.04    1.25
  -7  -5   0    8.27    1.44
  -7  -5   0   10.56    1.29
  -7  -5   0    8.51    1.05
  -7  -5   0    6.33    2.21
  -7   5   0    6.86    1.06
  -7   5   0    7.08    2.01
  -7   5   0    8.21    0.95
  -9  -5   0    0.23    0.70
  -9  -5   0    2.29    1.06
  -9  -5   0    0.85    0.98
  -9  -5   0    0.93    0.98
  -9   5   0    0.47    0.56
  -9   5   0    1.16    1.26
  -9   5   0    0.64    0.80
 -11  -5   0    6.06    1.34
 -11  -5   0    4.52    0.92
 -11   5   0    4.08    0.87
 -11   5   0    4.15    0.66
 -11   5   0    7.53    2.01
 -11   5   0    3.64    0.73
 -13  -5   0    1.73    0.48
 -13  -5   0    2.39    0.76
 -13   5   0    0.35    1.13
 -13   5   0    0.12    0.53
  13   5   0    1.37    0.43
 -13   5   0    0.99    0.62
 -15  -5   0    1.09    0.33
 -15   5   0    0.90    0.59
  15   5   0    1.34    0.43
 -15   5   0    1.84    0.44
  15   5   0    1.93    0.33
   0  -6   0   19.15    1.61
   0  -6   0   20.55    2.26
   2  -6   0    2.54    0.58
  -2  -6   0    5.41    0.78
   4  -6   0   19.11    1.56
  -4  -6   0   21.60    1.81
  -4  -6   0   20.80    1.63
  -4  -6   0   20.89    1.73
  -4  -6   0   19.53    1.38
  -4  -6   0   13.92    2.86
  -6  -6   0    8.68    1.46
  -6  -6   0    7.80    0.93
  -6  -6   0    9.13    1.64
  -6  -6   0    8.01    1.25
  -6   6   0   10.35    1.10
  -8  -6   0    0.87    0.62
  -8  -6   0    2.57    0.97
  -8  -6   0    1.06    0.44
  -8   6   0    1.07    0.59
  -8   6   0    0.42    0.51
  -8   6   0    1.61    1.10
 -10  -6   0    6.43    1.37
 -10  -6   0    4.15    0.67
 -10   6   0    5.90    1.19
 -10   6   0    4.55    1.07
 -10   6   0    5.43    0.79
 -12  -6   0    5.38    1.09
 -12  -6   0    1.75    0.34
 -12   6   0    2.67    0.50
 -12   6   0    2.24    0.65
 -12   6   0    0.62    1.41
  -1  -7   0    3.19    0.63
  -3  -7   0    2.40    0.53
  -5  -7   0   16.46    1.46
  -5  -7   0   20.43    1.81
  -7  -7   0    8.51    1.36
 -18   0   1    1.28    0.91
  18   0  -1    0.06    0.44
  18   0  -1    0.54    0.60
 -16   0   1    8.21    1.63
  16   0  -1   10.34    0.93
  16   0  -1   10.28    1.22
  16   0  -1    9.56    1.15
  16   0  -1   10.97    1.80
  14   0  -1    0.36    0.51
 -14   0   1   -0.21    0.80
  14   0  -1    0.50    1.04
 -14   0   1    0.15    0.94
 -14   0   1   -0.41    1.40
 -12   0   1    1.02    0.75
 -12   0   1    1.10    0.59
  12   0  -1    1.42    0.77
 -12   0   1    1.45    0.70
  12   0  -1    1.48    0.45
  12   0  -1    2.92    0.98
 -12   0   1    1.15    0.83
  10   0  -1    0.52    0.43
 -10   0   1    0.50    0.77
  10   0  -1    1.59    0.82
  -8   0   1   17.77    2.68
   8   0  -1   17.52    1.58
  -8   0   1   11.12    1.60
  -6   0   1  127.98    7.91
  -4   0   1   23.24    2.27
   2   0  -1    0.17    0.09
   2   0  -1    0.02    0.20
   2   0  -1    0.21    0.18
  -2   0   1    0.13    0.08
  -2   0   1    0.08    0.16
   0   0   1   75.51    4.52
   0   0  -1   80.33    4.52
   0   0  -1   74.43    4.47
   0   0  -1   81.06    4.48
   0   0   1   77.54    4.48
   2   0   1    4.04    1.27
  -2   0  -1    5.63    1.38
  -4   0  -1 1000.00   52.40
   4   0   1  873.49   51.93
   4   0   1  909.52   52.31
  -6   0  -1  186.53   11.35
  -8   0  -1   38.60    2.80
   8   0   1   35.93    2.74
  -8   0  -1   36.59    3.86
   8   0   1   36.87    2.26
 -10   0  -1    0.15    0.21
 -10   0  -1   -0.08    0.58
  10   0   1    0.55    0.91
  10   0   1    0.88    0.73
  12   0   1    1.24    1.01
 -12   0  -1    1.02    0.68
  12   0   1    1.15    0.74
  12   0   1    1.12    0.71
  12   0   1    0.65    0.51
 -12   0  -1    0.54    0.80
 -12   0  -1    0.15    0.82
  14   0   1   -0.39    0.82
 -14   0  -1   -1.32    0.73
 -14   0  -1   -0.09    0.88
  14   0   1    0.19    0.51
 -14   0  -1    0.11    0.74
  14   0   1    0.81    1.08
 -14   0  -1    0.12    0.59
 -16   0  -1   -0.16    0.87
  16   0   1    0.30    0.43
  16   0   1    0.99    0.55
  18   0   1    1.38    0.50
 -18   0  -1    1.77    0.76
  21  -1  -1    1.03    0.49
 -21  -1   1    1.40    0.30
  21   1  -1    0.89    0.40
 -21   1   1    1.90    0.54
  19  -1  -1    0.30    0.52
 -19  -1   1    0.24    0.77
  19   1  -1    0.27    0.54
 -19   1   1    0.33    0.79
  19   1  -1   -1.85    0.81
  19   1  -1    1.69    0.44
 -19   1   1   -0.08    0.76
  19   1  -1   -0.02    0.36
 -17  -1   1    3.39    1.02
  17  -1  -1    4.02    0.93
  17   1  -1    3.74    0.97
 -17   1   1    2.64    0.93
  17   1  -1    3.49    0.69
  17   1  -1    5.72    1.03
  17   1  -1    4.09    1.14
 -17   1   1    3.34    1.06
 -15  -1   1    3.20    0.82
  15  -1  -1    4.65    0.80
 -15  -1   1    2.42    0.98
  15  -1  -1    4.46    0.96
 -15   1   1    2.39    0.87
  15   1  -1    4.30    0.78
 -15   1   1    1.36    1.02
 -15   1   1    2.65    0.78
  15   1  -1    7.50    1.77
 -15   1   1    3.09    1.05
 -13  -1   1    0.28    0.78
  13  -1  -1    1.08    0.55
 -13  -1   1    0.23    0.62
 -13  -1   1    0.30    0.48
 -13  -1   1    0.78    0.51
  13  -1  -1    1.66    0.41
 -13   1   1    1.19    0.87
 -13   1   1    0.12    0.62
 -13   1   1    0.83    0.52
  13   1  -1   -0.64    0.50
  13   1  -1   -0.05    0.91
  13   1  -1    0.21    0.84
  13   1  -1    1.16    0.50
 -13   1   1    0.43    0.80
 -13   1   1    0.69    0.65
  11  -1  -1    0.74    0.79
 -11  -1   1    0.48    0.77
  11  -1  -1    1.43    0.38
 -11  -1   1    0.28    0.22
  11  -1  -1    1.10    0.48
 -11   1   1    0.63    0.80
  11   1  -1    2.07    0.91
 -11   1   1    1.47    0.67
 -11   1   1    0.10    0.48
 -11   1   1    1.10    0.54
 -11   1   1    1.72    0.94
  11   1  -1    0.10    0.43
  11   1  -1    0.41    0.65
  11   1  -1    1.00    0.72
   9  -1  -1    5.61    0.64
  -9  -1   1    5.43    1.31
   9  -1  -1    4.92    1.36
   9  -1  -1    6.74    1.24
   9   1  -1    7.21    1.46
  -9   1   1    7.52    2.42
   9   1  -1    5.64    0.83
  -9   1   1    4.15    1.09
  -9   1   1    5.38    0.81
   7  -1  -1   92.00    5.69
  -7  -1   1  103.69    6.59
  -7  -1   1  101.30    6.30
  -7  -1   1   97.06    5.86
   7   1  -1   94.31    5.70
  -7   1   1   99.13    5.84
  -7   1   1  109.90    6.56
  -5  -1   1   10.97    1.19
  -5  -1   1    9.52    1.76
  -5   1   1   12.29    1.87
  -5   1   1   10.03    1.26
   3  -1  -1   14.08    0.99
  -3  -1   1   12.64    1.27
  -3  -1   1   13.50    1.33
  -3   1   1   14.47    1.57
   3   1  -1   12.68    1.55
  -3   1   1   13.70    1.06
   1  -1  -1  104.48    6.07
   1  -1  -1  112.42    6.04
  -1  -1   1  103.48    6.12
  -1  -1   1  103.53    6.09
   1  -1  -1  104.21    6.09
  -1  -1   1  107.58    6.15
   1   1  -1  103.96    6.21
   1   1  -1  107.38    6.11
  -1  -1  -1  211.52   11.51
   1  -1   1  217.21   11.43
  -1  -1  -1  198.35   11.43
  -1  -1  -1  182.64   11.35
  -1   1  -1  191.98   11.59
  -1   1  -1  203.80   11.41
   3  -1   1  899.66   48.77
  -3  -1  -1  823.86   48.66
  -3  -1  -1  867.87   48.87
  -3  -1  -1  890.39   48.74
  -3   1  -1  880.61   49.00
  -3   1  -1  842.32   48.60
   5  -1   1  132.92    7.99
  -5  -1  -1  142.55    8.19
  -5  -1  -1  148.88    8.62
   5  -1   1  142.32    8.30
  -5   1  -1  145.75    8.72
   5   1   1  129.58    7.95
  -5   1  -1  139.94    8.06
   7  -1   1   35.37    2.10
   7  -1   1   32.35    2.42
   7  -1   1   30.11    2.68
  -7  -1  -1   37.30    3.63
  -7  -1  -1   35.78    2.68
  -7   1  -1   35.58    3.52
   7   1   1   36.04    2.38
  -7   1  -1   37.30    2.16
  -7   1  -1   37.12    2.64
   7   1   1   36.06    2.14
  -9  -1  -1  144.68    8.34
   9  -1   1  143.27    7.88
   9  -1   1  148.75    8.09
  -9  -1  -1  129.45    7.95
   9  -1   1  139.98    7.96
  -9  -1  -1  128.18    9.02
   9  -1   1  140.24    8.06
  -9   1  -1  139.73    7.95
  -9   1  -1  138.60    7.96
   9   1   1  140.73    7.89
  -9   1  -1  136.39    9.26
  -9   1  -1  142.01    8.19
  -9   1  -1  140.44    7.92
  11  -1   1    4.26    1.03
 -11  -1  -1    2.77    0.82
 -11  -1  -1    5.11    0.95
  11  -1   1    4.29    0.96
  11  -1   1    5.79    0.69
 -11  -1  -1    4.23    0.81
  11   1   1    6.12    1.65
 -11   1  -1    3.76    0.92
  11   1   1    2.91    0.69
  11   1   1    4.24    0.76
 -11   1  -1    1.82    0.94
 -11   1  -1    3.98    1.00
 -11   1  -1    4.64    0.89
 -11   1  -1    3.61    0.76
  13  -1   1   14.00    1.53
  13  -1   1   15.69    1.30
 -13  -1  -1   12.68    1.58
 -13  -1  -1   14.76    1.25
  13   1   1   16.03    1.48
 -13   1  -1   11.77    1.42
  13   1   1   15.80    2.07
  13   1   1   14.21    1.48
 -13   1  -1   12.07    1.42
 -13   1  -1   12.03    1.61
  13   1   1   15.71    1.29
  15  -1   1    5.27    0.92
 -15  -1  -1    3.83    1.00
 -15   1  -1    5.18    1.12
 -15   1  -1    3.67    0.89
  15   1   1    6.04    1.22
  15   1   1    4.73    0.77
  15   1   1    3.67    1.00
  15   1   1    4.33    1.09
  17  -1   1    0.51    0.53
 -17  -1  -1   -0.86    0.80
  17   1   1    0.41    0.38
  17   1   1    0.94    0.53
 -17   1  -1    0.47    0.70
  17   1   1    0.20    0.57
 -17   1  -1    0.42    0.86
  17   1   1    0.85    0.95
  19  -1   1    0.09    0.37
 -19   1  -1    0.28    0.60
  19   1   1    0.06    0.40
 -20  -2   1    0.24    0.32
  20   2  -1    0.19    0.25
  20   2  -1    0.15    0.43
 -20   2   1    0.39    0.58
  20   2  -1    0.20    0.33
 -18  -2   1    6.14    0.89
  18  -2  -1    6.39    0.81
 -18   2   1    6.61    1.36
  18   2  -1    6.29    0.97
  18   2  -1    8.06    1.64
 -18   2   1    3.25    0.86
  18   2  -1    6.04    0.69
  18   2  -1    6.95    0.98
 -16  -2   1   -0.24    0.60
  16   2  -1    1.86    1.08
 -16   2   1    0.95    1.17
  16   2  -1    1.03    0.52
  14  -2  -1    2.38    0.64
 -14  -2   1    1.73    0.63
 -14   2   1    0.82    0.66
 -14   2   1    1.58    1.08
  14   2  -1    2.83    1.08
  14   2  -1    2.23    0.74
 -14   2   1    2.22    1.54
  14   2  -1    2.80    0.70
 -14   2   1    1.04    0.98
 -14   2   1    0.94    0.81
 -12  -2   1   34.84    2.91
 -12  -2   1   27.28    2.07
  12  -2  -1   34.33    2.10
 -12  -2   1   27.77    3.58
  12   2  -1   31.37    2.22
  12   2  -1   36.32    2.28
  12   2  -1   32.83    2.62
 -12   2   1   32.32    3.94
 -12   2   1   32.32    2.21
 -12   2   1   33.03    2.08
 -12   2   1   32.60    2.69
 -12   2   1   35.93    2.24
 -12   2   1   33.79    2.43
  10  -2  -1   14.18    1.14
 -10  -2   1   15.50    1.78
 -10  -2   1   14.04    2.48
  10   2  -1   15.51    1.11
 -10   2   1   17.77    1.30
  10   2  -1   15.62    1.71
 -10   2   1   15.38    1.76
 -10   2   1   14.98    1.35
 -10   2   1   15.57    1.28
  10   2  -1   11.85    2.17
 -10   2   1   14.49    2.77
  -8  -2   1   29.44    3.10
  -8  -2   1   32.22    2.56
   8  -2  -1   31.96    2.48
  -8   2   1   30.62    2.43
  -8   2   1   31.98    1.95
   8   2  -1   32.04    3.13
  -8   2   1   31.50    3.31
  -6  -2   1   36.88    2.91
  -6  -2   1   35.43    3.40
   6  -2  -1   36.29    2.92
   6   2  -1   36.31    3.19
  -6   2   1   32.17    2.52
  -6   2   1   34.18    3.25
  -4  -2   1   24.95    2.05
   4  -2  -1   22.94    1.79
  -4  -2   1   26.02    1.99
  -4  -2   1   24.29    2.15
  -4   2   1   24.16    2.23
   4   2  -1   25.18    2.22
  -2  -2   1   87.18    5.28
  -2  -2   1   86.43    5.21
   2  -2  -1   85.13    5.11
   2  -2  -1   84.97    5.05
  -2  -2   1   87.44    5.07
   2  -2  -1   84.93    5.23
   2   2  -1   92.25    5.25
   2   2  -1   83.95    5.48
  -2   2   1   87.00    5.28
   0  -2   1    5.71    0.96
   0  -2  -1    6.30    1.30
   0  -2   1    5.28    1.23
   0  -2  -1    5.98    0.93
   0  -2  -1    4.67    1.09
   0   2  -1    5.03    0.84
  -2  -2  -1    6.69    2.13
  -2  -2  -1    9.31    1.31
  -2   2  -1    7.68    1.59
  -4  -2  -1   67.75    4.23
  -4  -2  -1   64.60    4.08
  -4  -2  -1   66.17    4.44
  -4   2  -1   63.54    3.90
  -4   2  -1   63.17    4.57
  -6  -2  -1   46.84    4.04
  -6  -2  -1   54.05    3.63
  -6   2  -1   51.09    3.01
  -6   2  -1   52.08    3.32
  -6   2  -1   53.02    4.19
   8  -2   1   14.99    1.21
  -8  -2  -1   18.70    1.89
  -8  -2  -1   16.81    1.33
  -8  -2  -1   14.90    2.55
  -8   2  -1   17.77    1.30
   8   2   1   17.06    1.12
  -8   2  -1   17.46    1.21
  -8   2  -1   16.29    2.67
  -8   2  -1   17.33    1.78
   8   2   1   16.53    1.47
  -8   2  -1   17.58    1.26
 -10  -2  -1   17.85    3.13
  10  -2   1   21.79    1.61
  10  -2   1   24.18    1.78
 -10  -2  -1   22.29    1.65
 -10  -2  -1   26.72    2.30
 -10   2  -1   22.54    3.36
  10   2   1   25.09    1.51
  10   2   1   25.82    1.71
 -10   2  -1   22.00    1.64
 -10   2  -1   25.30    1.69
  10   2   1   21.63    1.70
 -10   2  -1   25.25    1.59
 -12  -2  -1    3.83    0.76
 -12   2  -1    2.82    0.69
  12   2   1    3.84    0.93
 -12   2  -1    5.13    1.15
  12   2   1    4.74    1.18
 -12   2  -1    2.70    1.43
  12   2   1    4.91    1.17
 -12   2  -1    3.45    0.82
  12   2   1    4.12    0.81
 -12   2  -1    3.70    0.65
  14  -2   1    3.92    0.91
 -14  -2  -1    4.87    1.04
 -14   2  -1    4.00    1.09
 -14   2  -1    3.35    0.79
  14   2   1    4.77    0.95
  14   2   1    5.12    0.84
 -14   2  -1    3.66    0.78
  14   2   1    4.72    1.19
  16  -2   1    0.07    0.51
 -16   2  -1   -0.35    0.93
  16   2   1    0.59    0.60
 -16   2  -1   -0.33    0.68
  16   2   1   -0.63    0.93
 -18  -2  -1    0.75    0.37
  18   2   1    0.03    1.04
 -18   2  -1    2.21    0.71
  18   2   1    1.56    0.43
  18   2   1    1.61    0.50
  18   2   1    1.80    0.45
 -18   2  -1    1.65    0.60
 -19  -3   1    0.20    0.34
  19   3  -1    0.65    0.99
  19   3  -1   -0.68    0.42
  19   3  -1    0.17    0.39
  19   3  -1   -0.06    0.29
 -19   3   1    0.28    0.60
 -17  -3   1    3.64    0.74
 -17  -3   1    3.14    0.51
  17   3  -1    3.20    0.66
  17   3  -1    5.67    1.00
  17   3  -1    2.88    0.49
 -17   3   1    3.12    0.79
 -17   3   1    1.94    0.81
  17   3  -1    3.98    1.04
 -15  -3   1    5.39    1.09
 -15  -3   1    4.94    0.93
 -15   3   1    5.79    1.55
 -15   3   1    3.58    1.01
 -15   3   1    3.15    0.82
 -15   3   1    4.73    0.71
  15   3  -1    5.55    0.79
  15   3  -1    5.29    1.00
  15   3  -1    3.69    0.82
  15   3  -1    6.24    1.24
 -13  -3   1   13.19    1.26
 -13  -3   1   12.51    1.30
  13   3  -1   11.10    1.41
  13   3  -1   15.51    1.97
 -13   3   1   13.80    1.37
  13   3  -1   13.57    1.11
 -13   3   1   11.95    1.17
 -13   3   1   14.98    1.46
 -13   3   1   13.03    2.10
  13   3  -1   12.63    1.25
 -13   3   1   13.53    2.95
 -11  -3   1   11.31    1.25
 -11  -3   1   11.96    1.21
 -11  -3   1    6.97    2.67
 -11  -3   1   15.55    1.44
 -11  -3   1   12.35    1.99
 -11   3   1   13.14    1.29
  11   3  -1   13.45    1.03
 -11   3   1   11.18    1.90
 -11   3   1   11.03    2.71
 -11   3   1   13.32    1.33
 -11   3   1   11.69    1.12
  11   3  -1   10.34    1.28
  -9  -3   1    8.48    0.91
  -9  -3   1   10.17    1.15
  -9  -3   1    7.84    1.04
  -9  -3   1    9.15    1.01
  -9  -3   1    9.89    1.75
  -9  -3   1    6.34    2.28
  -9   3   1    8.97    0.91
  -9   3   1    8.78    1.70
  -9   3   1   10.01    2.32
   9   3  -1    6.54    1.98
  -9   3   1    7.22    1.32
   9   3  -1    8.67    0.79
  -7  -3   1   49.25    3.43
   7  -3  -1   48.61    3.08
  -7  -3   1   48.60    2.76
  -7  -3   1   42.68    3.77
  -7  -3   1   41.03    2.83
  -7  -3   1   45.61    2.81
  -7   3   1   48.18    3.10
  -7   3   1   50.97    3.93
   7   3  -1   51.64    3.89
  -7   3   1   48.54    2.79
  -5  -3   1   14.72    2.25
  -5  -3   1   13.59    1.80
   5  -3  -1   11.75    1.41
   5   3  -1   14.37    1.87
  -5   3   1   11.94    2.01
  -3  -3   1    4.81    1.68
   3  -3  -1    1.23    0.22
  -3  -3   1    5.05    1.50
  -3  -3   1    0.98    0.23
   3   3  -1    3.83    1.13
  -3   3   1    5.45    1.66
   3   3  -1    2.24    0.62
   1  -3  -1   35.38    2.47
   1  -3  -1   35.05    2.61
  -1  -3   1   34.31    2.73
  -1  -3   1   35.77    2.93
   1  -3  -1   36.20    2.89
  -1  -3   1   29.93    2.40
  -1   3   1   34.29    2.70
   1   3  -1   37.18    2.69
   1  -3   1   39.39    2.84
  -1  -3  -1   37.28    2.63
  -1  -3  -1   36.64    3.00
  -1  -3  -1   38.85    3.07
   1  -3   1   35.74    3.04
  -1   3  -1   37.78    3.18
   1   3   1   43.15    2.96
  -3  -3  -1   10.91    1.48
  -3  -3  -1   10.41    2.15
  -3  -3  -1   10.45    1.99
  -3   3  -1    9.85    1.96
   3   3   1    9.62    2.06
  -5  -3  -1   32.78    2.70
  -5  -3  -1   28.77    2.89
  -5  -3  -1   32.01    2.50
  -5  -3  -1   26.37    2.16
  -5   3  -1   30.30    2.18
  -5   3  -1   29.66    2.95
  -5   3  -1   32.17    1.83
  -7  -3  -1    8.76    0.95
  -7  -3  -1    9.58    1.84
  -7  -3  -1    8.79    1.09
  -7  -3  -1    7.40    2.33
  -7  -3  -1    9.39    0.99
  -7   3  -1    8.20    2.25
  -7   3  -1    8.27    0.99
  -7   3  -1    9.12    0.82
  -7   3  -1    7.06    1.44
  -7   3  -1    8.47    0.93
  -9  -3  -1   -0.04    0.55
  -9  -3  -1   -0.17    0.52
  -9  -3  -1    0.54    0.67
  -9  -3  -1    0.31    0.30
  -9  -3  -1    0.27    0.45
  -9   3  -1   -0.36    0.60
   9   3   1    0.22    0.45
  -9   3  -1   -0.12    1.00
  -9   3  -1   -0.27    0.68
  -9   3  -1   -0.30    0.44
  -9   3  -1   -0.02    0.46
 -11  -3  -1    0.34    0.62
 -11  -3  -1    0.39    0.67
 -11  -3  -1    0.00    0.33
 -11  -3  -1    0.29    0.48
 -11  -3  -1    0.28    0.62
 -11   3  -1    0.55    0.56
 -11   3  -1    1.02    1.14
 -11   3  -1    1.02    0.90
  11   3   1    0.37    0.70
  11   3   1    1.19    1.09
 -11   3  -1    0.18    0.55
 -11   3  -1   -0.12    0.70
  11   3   1    0.54    0.86
  11   3   1    0.98    0.61
 -13  -3  -1    6.33    1.11
 -13  -3  -1    5.20    0.98
 -13   3  -1    4.81    1.15
 -13   3  -1    8.25    2.32
  13   3   1    7.52    1.89
 -13   3  -1    7.03    1.18
  13   3   1    5.17    1.49
 -13   3  -1    5.81    0.91
 -15  -3  -1    3.57    0.96
 -15  -3  -1    2.77    0.52
 -15   3  -1    3.02    0.55
  15   3   1    2.59    0.68
  15   3   1    3.40    0.67
 -15   3  -1    2.14    0.72
  15   3   1    2.54    0.68
  15   3   1    4.98    1.10
 -15   3  -1    2.37    0.76
 -17  -3  -1    0.43    0.36
 -17  -3  -1    0.48    0.66
  17   3   1    1.25    0.77
 -17   3  -1    0.76    0.61
  17   3   1    0.94    0.45
  17   3   1    1.09    0.33
 -18  -4   1    1.36    0.33
  18   4  -1    1.15    0.30
 -18   4   1    0.18    0.58
  18   4  -1    0.87    0.39
 -16  -4   1    0.22    0.41
 -16  -4   1    2.22    0.72
 -16   4   1    0.90    0.77
  16   4  -1    1.73    0.92
 -16   4   1    0.43    0.69
 -16   4   1    0.34    0.48
  16   4  -1    0.61    0.52
  16   4  -1    1.44    0.41
 -14  -4   1    5.86    1.23
 -14  -4   1    3.62    0.61
 -14   4   1    4.14    1.39
 -14   4   1    4.73    0.89
 -14   4   1    5.09    1.20
  14   4  -1    5.02    0.77
 -14   4   1    4.58    0.94
  14   4  -1    5.56    1.13
 -12  -4   1    1.72    0.45
 -12  -4   1   -0.21    0.50
 -12  -4   1   -0.44    0.44
 -12  -4   1    0.46    0.81
  12   4  -1    0.80    0.49
 -12   4   1   -0.56    0.80
 -12   4   1   -0.11    0.61
  12   4  -1   -0.16    0.71
 -12   4   1   -0.40    1.15
 -12   4   1    0.17    0.57
 -10  -4   1    1.96    0.66
 -10  -4   1    1.40    0.73
 -10  -4   1    0.95    0.76
 -10  -4   1    0.49    0.49
 -10  -4   1    0.08    0.38
 -10   4   1    0.56    0.57
 -10   4   1    2.80    0.81
 -10   4   1    1.12    0.73
 -10   4   1   -0.42    1.14
  -8  -4   1    1.53    0.57
  -8  -4   1    1.96    0.46
  -8  -4   1    1.85    0.73
  -8  -4   1    2.46    0.68
  -8  -4   1    0.50    0.49
  -8   4   1    0.57    0.63
  -8   4   1    1.35    0.48
   8   4  -1    1.13    0.91
  -8   4   1    1.36    1.09
  -8   4   1    1.21    0.51
  -8   4   1    2.31    0.65
  -6  -4   1   -0.20    0.62
   6  -4  -1    0.01    0.25
   6  -4  -1    0.18    0.40
  -6  -4   1    0.76    0.37
  -6  -4   1    0.15    0.32
  -6  -4   1    0.34    0.46
  -6  -4   1   -0.06    0.48
  -6  -4   1    0.25    0.41
  -6   4   1    0.40    0.54
   6   4  -1   -0.13    0.69
   6   4  -1   -0.40    0.25
  -4  -4   1    8.90    1.05
   4  -4  -1    9.27    1.20
   4  -4  -1   10.40    0.93
  -4  -4   1    9.19    0.79
  -4  -4   1   10.52    2.09
   4  -4  -1    8.58    0.76
   4  -4  -1    7.26    1.00
  -4  -4   1   12.86    1.07
  -4  -4   1    9.98    0.97
  -4  -4   1   10.39    1.92
  -4   4   1    8.75    1.80
   4   4  -1    9.69    1.58
  -2  -4   1   14.98    2.21
  -2  -4   1   14.18    1.01
   2  -4  -1   14.10    1.55
   2  -4  -1   16.46    1.70
  -2  -4   1   14.34    1.17
   2  -4  -1   11.61    1.08
  -2  -4   1   14.01    1.48
  -2  -4   1   13.42    2.19
  -2  -4   1   17.53    1.23
  -2  -4   1   13.78    1.21
   2  -4  -1   16.08    2.05
   2  -4  -1   13.85    1.06
   2  -4  -1   15.93    1.24
   2   4  -1   14.09    1.59
  -2   4   1   15.32    1.94
   0  -4  -1    7.74    1.31
   0  -4  -1    8.08    2.18
   0  -4  -1    5.86    0.81
   0  -4   1    6.18    0.63
   0  -4   1    6.44    1.83
   0  -4   1    8.02    1.61
   0  -4  -1    7.06    1.51
   0  -4   1    6.27    0.76
   0  -4  -1    7.18    1.14
   0   4   1    6.83    1.56
   0   4  -1    7.07    1.77
  -2  -4  -1    2.59    0.48
   2  -4   1    2.07    0.43
   2  -4   1    2.75    0.73
  -2  -4  -1    2.33    0.36
  -2  -4  -1    2.80    0.81
  -2  -4  -1    2.36    0.52
  -2   4  -1    1.36    0.63
  -4  -4  -1    2.46    0.57
  -4  -4  -1    1.37    0.55
   4  -4   1    1.68    0.33
  -4  -4  -1    1.79    0.37
   4  -4   1    0.98    0.40
  -4  -4  -1    2.17    0.51
  -4   4  -1    2.00    0.34
  -6  -4  -1   11.25    0.90
  -6  -4  -1    9.22    1.17
  -6  -4  -1   11.55    1.34
   6  -4   1    8.54    0.93
  -6  -4  -1    9.16    2.06
  -6  -4  -1    8.08    2.50
  -6  -4  -1   10.61    1.04
   6  -4   1    9.99    0.84
  -6   4  -1   11.66    1.08
  -6   4  -1    9.53    1.04
  -6   4  -1   10.45    1.64
  -6   4  -1    9.92    2.24
  -6   4  -1   10.08    0.90
  -8  -4  -1    9.39    2.13
  -8  -4  -1    8.33    1.08
  -8  -4  -1    8.26    1.21
  -8  -4  -1    7.16    0.95
  -8   4  -1    7.49    1.87
  -8   4  -1    8.03    1.06
  -8   4  -1    7.16    0.91
  -8   4  -1    8.54    1.15
 -10  -4  -1    1.55    0.73
 -10  -4  -1    0.31    0.58
 -10  -4  -1    0.80    0.56
 -10  -4  -1    1.84    0.73
  10   4   1    3.13    0.57
 -10   4  -1    1.23    0.57
 -10   4  -1    0.82    1.24
 -10   4  -1    1.41    0.77
 -10   4  -1    1.38    0.57
 -12  -4  -1    0.43    0.54
 -12  -4  -1    0.92    0.73
 -12   4  -1    0.96    0.78
 -12   4  -1    1.26    1.27
 -12   4  -1    0.77    0.57
  12   4   1   -0.14    0.77
  12   4   1   -0.07    1.10
 -12   4  -1    1.07    0.62
 -14  -4  -1    1.36    0.71
 -14  -4  -1    1.08    0.44
 -14   4  -1    0.83    0.72
  14   4   1    0.67    0.66
  14   4   1   -0.74    0.49
 -14   4  -1    1.08    0.62
  14   4   1    1.47    0.45
 -14   4  -1    1.42    0.54
 -14   4  -1    2.26    1.20
 -16  -4  -1    2.97    0.78
 -16  -4  -1    0.92    0.33
 -16   4  -1    0.55    0.62
  16   4   1    1.03    0.31
 -16   4  -1    0.59    0.60
  16   4   1    4.28    1.05
  16   4   1    1.43    0.47
 -15  -5   1    0.57    0.39
 -15  -5   1    0.97    0.69
 -15   5   1    0.84    0.46
 -15   5   1    0.31    0.65
  15   5  -1    0.64    0.46
 -15   5   1    0.32    0.68
  15   5  -1   -0.08    0.32
 -13  -5   1    7.24    1.24
 -13  -5   1    4.34    0.86
 -13   5   1    4.87    1.20
 -13   5   1    4.92    1.29
  13   5  -1    2.94    0.68
 -13   5   1    6.23    1.16
 -13   5   1    4.70    0.87
  13   5  -1    4.14    0.66
 -11  -5   1    2.66    0.88
 -11  -5   1    2.37    0.61
 -11   5   1    2.65    0.63
 -11   5   1    1.19    1.26
 -11   5   1    3.64    0.83
 -11   5   1    2.92    0.70
  -9  -5   1    1.01    0.79
  -9  -5   1    0.12    0.41
  -9  -5   1    0.10    0.60
  -9  -5   1    0.44    0.54
  -9  -5   1    0.00    0.49
  -9  -5   1    1.60    0.86
  -9   5   1    1.31    0.59
  -9   5   1    1.01    0.73
  -9   5   1    0.61    0.59
  -7  -5   1   13.90    2.97
  -7  -5   1   18.10    1.43
  -7  -5   1   18.89    1.68
  -7  -5   1   14.78    2.66
  -7  -5   1   19.14    1.73
  -7  -5   1   18.60    1.53
  -7   5   1   17.79    1.39
   7   5  -1   14.17    5.25
  -7   5   1   19.73    1.39
   5  -5  -1   -0.10    0.29
  -5  -5   1    0.82    0.50
   5  -5  -1    0.83    0.49
  -5  -5   1    0.88    0.64
  -5  -5   1    0.19    0.63
  -5  -5   1    0.47    0.46
  -5  -5   1    0.85    0.71
  -5   5   1   -0.12    0.45
   3  -5  -1   25.18    1.70
  -3  -5   1   23.91    1.74
  -3  -5   1   25.71    1.58
  -3  -5   1   27.42    2.94
  -3  -5   1   23.53    1.75
   3  -5  -1   20.90    1.82
  -3  -5   1   22.22    3.02
  -3  -5   1   25.21    1.93
  -1  -5   1    8.36    1.13
  -1  -5   1    7.33    1.03
   1  -5  -1    6.61    1.17
  -1  -5   1    9.72    1.25
   1  -5  -1    7.76    1.07
  -1  -5   1    8.66    0.92
   1  -5  -1    5.83    2.00
   1  -5  -1    8.00    1.20
   1   5  -1    6.80    2.19
  -1  -5  -1    0.71    0.45
  -1  -5  -1    0.47    0.43
  -1  -5  -1    0.71    0.37
  -1  -5  -1    0.44    0.63
   1  -5   1    1.15    0.72
  -1  -5  -1    0.02    0.30
   1  -5   1    0.79    0.48
  -1  -5  -1    0.26    0.58
   1  -5   1    0.87    0.37
  -3  -5  -1   46.01    2.69
  -3  -5  -1   41.62    4.07
  -3  -5  -1   44.38    2.81
  -3  -5  -1   44.62    2.89
  -3  -5  -1   45.20    2.79
  -3  -5  -1   42.52    3.78
   3  -5   1   43.60    2.66
   3  -5   1   44.49    2.77
  -3   5  -1   49.40    4.21
   5  -5   1   37.81    2.24
   5  -5   1   36.03    2.32
  -5  -5  -1   34.34    3.57
  -5  -5  -1   27.76    3.65
  -5  -5  -1   37.90    2.45
  -5  -5  -1   38.08    2.40
  -5  -5  -1   38.09    2.56
  -5  -5  -1   40.92    2.32
  -5   5  -1   33.17    4.08
  -5   5  -1   37.58    2.42
  -7  -5  -1    1.15    0.69
  -7  -5  -1    1.88    0.83
  -7  -5  -1    1.14    0.67
  -7  -5  -1    1.60    0.59
  -7   5  -1    1.46    0.66
  -7   5  -1    1.06    0.53
  -7   5  -1    0.44    1.16
  -7   5  -1    1.20    0.52
  -9  -5  -1    0.93    0.58
  -9  -5  -1    1.27    0.88
  -9  -5  -1    0.53    0.46
  -9  -5  -1    0.08    0.36
  -9  -5  -1    1.73    0.76
  -9   5  -1    1.38    0.73
  -9   5  -1   -0.21    1.23
  -9   5  -1    0.66    0.56
  -9   5  -1    0.93    0.58
 -11  -5  -1    1.04    0.52
 -11  -5  -1    2.52    0.80
 -11   5  -1    2.54    1.25
  11   5   1    0.41    0.48
 -11   5  -1    1.13    0.55
 -11   5  -1    1.17    0.62
 -11   5  -1    1.41    0.74
 -13  -5  -1    1.96    0.70
 -13  -5  -1    1.05    0.38
 -13   5  -1    0.96    0.66
  13   5   1    0.48    0.37
 -13   5  -1    0.92    0.75
 -13   5  -1    3.41    1.07
 -13   5  -1    0.99    0.50
 -12  -6   1    1.38    0.37
 -12  -6   1    3.00    0.81
 -12   6   1    2.36    0.52
 -12   6   1    2.05    0.66
 -12   6   1    0.76    1.07
 -10  -6   1    2.60    0.66
 -10  -6   1    4.74    1.28
 -10  -6   1    1.88    0.46
 -10   6   1    2.39    0.57
 -10   6   1    3.03    1.09
 -10   6   1    2.91    0.66
  -8  -6   1   10.87    1.07
  -8  -6   1   13.77    1.55
  -8  -6   1   14.78    1.36
  -8   6   1   11.62    1.12
  -8   6   1   15.10    1.33
  -6  -6   1   10.10    1.56
  -6  -6   1    8.38    0.96
  -6  -6   1    9.53    1.20
  -6  -6   1   13.69    1.63
  -6   6   1    9.65    1.51
  -4  -6   1    0.90    0.80
  -4  -6   1    5.39    1.48
  -4  -6   1    0.67    0.43
   4  -6  -1   -0.20    0.31
  -4  -6   1    0.16    0.51
  -2  -6  -1    0.67    0.19
   2  -6   1    0.27    0.40
   2  -6   1    0.16    0.54
  -2  -6  -1    0.26    0.54
  -2  -6  -1    0.52    0.79
  -2  -6  -1    0.29    0.66
   4  -6   1    1.95    0.58
  -4  -6  -1    1.26    0.57
  -4  -6  -1    2.43    0.74
  -4  -6  -1    2.98    0.98
  -4   6  -1    2.62    0.55
  -6  -6  -1    5.88    1.44
  -6  -6  -1    3.36    0.69
  -6  -6  -1    6.86    1.33
  -6   6  -1    5.72    1.05
  -6   6  -1    5.28    0.82
  -8  -6  -1   20.37    1.48
  -8  -6  -1   20.84    1.84
  -8  -6  -1   19.74    1.80
  -8   6  -1   17.56    1.38
 -10  -6  -1   12.31    0.98
 -10   6  -1   17.60    1.35
 -10   6  -1   15.68    1.93
 -10   6  -1   16.51    1.14
  -7  -7   1    0.80    0.55
  -7  -7   1    0.07    0.41
  -5  -7   1    2.25    0.59
  -5  -7   1    1.91    0.34
  -3  -7   1    4.00    0.64
  -3  -7   1    2.93    0.56
  -1  -7   1    0.47    0.30
   1  -7  -1    1.07    0.63
  -1  -7   1    0.49    0.54
  -1  -7  -1   15.33    2.25
  -3  -7  -1    5.20    1.34
  -3  -7  -1    9.31    1.45
  -5  -7  -1    5.64    1.29
  -7  -7  -1   13.73    1.40
  -7   7  -1   11.66    1.37
 -22   0   2    0.26    0.52
  20   0  -2   10.64    1.03
 -20   0   2   11.33    1.37
 -18   0   2   11.77    1.56
 -18   0   2    6.36    1.43
  18   0  -2   10.51    0.86
  18   0  -2   10.16    1.00
  18   0  -2   10.05    1.11
  16   0  -2    5.01    0.78
  16   0  -2    6.13    1.09
 -16   0   2    5.15    1.09
 -16   0   2    3.80    1.00
  16   0  -2    5.78    1.03
  16   0  -2    6.78    1.80
  14   0  -2   13.13    3.81
 -14   0   2   19.98    1.81
  14   0  -2   21.69    1.36
  14   0  -2   21.69    1.49
  14   0  -2   23.11    1.99
  14   0  -2   19.19    1.43
 -14   0   2   16.30    3.29
 -12   0   2    1.29    1.02
  12   0  -2    0.55    0.37
 -12   0   2    1.29    0.65
  12   0  -2    2.68    0.86
 -10   0   2    8.27    2.63
  10   0  -2    6.49    1.63
  10   0  -2    9.28    1.48
  10   0  -2    7.86    0.76
   8   0  -2    9.49    1.15
   8   0  -2    8.94    1.52
  -8   0   2   10.45    2.24
  -8   0   2    9.59    1.38
   6   0  -2    5.76    1.12
   6   0  -2    5.87    0.83
  -6   0   2    6.73    1.88
   4   0  -2    7.66    1.41
   4   0  -2    6.98    0.98
  -4   0   2    6.13    1.14
  -4   0   2    5.78    1.43
   2   0  -2    0.02    0.15
  -2   0   2    0.11    0.15
  -2   0   2   -0.14    0.27
   2   0  -2    0.08    0.27
   0   0  -2   52.63    3.38
   0   0  -2   55.38    3.51
   0   0   2   55.25    3.58
   0   0   2   54.06    3.39
   0   0  -2   55.88    3.39
   2   0   2  151.06    8.68
  -2   0  -2  145.03    8.43
   2   0   2  145.44    8.86
  -2   0  -2  150.66    8.78
   4   0   2   53.25    3.26
  -4   0  -2   55.40    3.98
  -6   0  -2   73.83    5.64
   6   0   2   81.06    4.47
   8   0   2  207.80   11.51
   8   0   2  206.69   11.34
  -8   0  -2  187.78   12.50
 -10   0  -2   33.03    2.57
 -10   0  -2   32.58    3.82
  10   0   2   33.12    2.10
  10   0   2   33.41    2.21
 -10   0  -2   33.21    2.22
 -10   0  -2   27.01    2.15
  10   0   2   33.36    2.54
  12   0   2    5.29    1.21
 -12   0  -2    4.13    0.86
  12   0   2    5.80    1.08
  12   0   2    5.60    0.86
 -12   0  -2    5.75    0.96
  12   0   2    9.52    1.20
 -14   0  -2    3.14    0.81
 -14   0  -2    3.64    0.94
  14   0   2    4.76    0.77
 -14   0  -2    3.88    0.89
  14   0   2    3.68    0.84
  16   0   2    1.46    0.50
  16   0   2    1.08    0.55
 -16   0  -2    0.86    0.82
 -18   0  -2   12.32    1.20
  18   0   2   11.72    0.94
 -21  -1   2    5.37    0.94
  21  -1  -2    4.11    0.64
 -21  -1   2    3.95    0.60
  21   1  -2    3.67    0.72
 -21   1   2    4.33    0.98
  21   1  -2    4.99    0.54
 -19  -1   2   -0.16    0.87
  19  -1  -2    0.45    0.57
  19   1  -2    0.28    0.40
 -19   1   2    0.26    0.88
 -19   1   2    0.22    0.85
  19   1  -2    0.89    0.47
  19   1  -2    0.33    0.59
  17  -1  -2    0.78    0.64
 -17  -1   2   -0.13    0.95
 -17   1   2   -0.37    0.90
 -17   1   2    1.92    1.06
  17   1  -2    1.62    1.61
  17   1  -2    1.18    0.69
  17   1  -2    0.55    0.48
  17   1  -2    0.52    0.66
 -17   1   2    0.17    0.92
  15  -1  -2   13.90    1.11
  15  -1  -2   12.75    1.23
 -15  -1   2   11.99    1.65
 -15   1   2   10.13    1.62
  15   1  -2   12.52    1.08
  15   1  -2   14.41    1.90
 -15   1   2    9.40    1.52
 -15   1   2   13.97    3.06
 -15   1   2   11.00    1.80
  15   1  -2   12.82    1.23
  13  -1  -2   11.68    1.07
  13  -1  -2   12.68    0.91
 -13  -1   2    9.27    2.32
  13  -1  -2   11.59    1.05
 -13  -1   2   13.91    1.87
 -13  -1   2    8.96    1.40
 -13   1   2   11.07    1.05
 -13   1   2   10.43    1.30
  13   1  -2   10.01    1.20
  13   1  -2   14.63    1.86
 -13   1   2   11.54    2.75
  13   1  -2   11.80    0.94
 -13   1   2   10.84    1.54
 -13   1   2   12.21    1.37
 -13   1   2   11.38    2.25
 -11  -1   2    5.94    1.29
 -11  -1   2    5.41    1.06
 -11  -1   2    5.26    2.08
  11  -1  -2    4.43    0.75
  11  -1  -2    5.57    0.61
 -11   1   2    5.69    0.80
 -11   1   2    3.47    1.03
 -11   1   2    5.94    1.10
  11   1  -2    6.07    1.35
  11   1  -2    5.35    1.71
  11   1  -2    4.99    0.68
 -11   1   2    6.72    2.41
 -11   1   2    5.66    0.92
  -9  -1   2   13.98    2.54
   9  -1  -2   12.31    1.34
  -9  -1   2   16.75    1.60
   9  -1  -2   10.96    1.47
   9   1  -2   12.65    1.51
  -9   1   2   12.49    1.06
   9   1  -2   11.88    1.98
  -9   1   2   16.19    2.78
  -9   1   2    9.25    1.65
  -7  -1   2    7.17    1.07
   7  -1  -2    6.31    0.97
  -7  -1   2    8.30    1.77
   7   1  -2    6.44    0.91
   7   1  -2    5.99    1.50
  -7   1   2    6.82    1.25
  -5  -1   2    6.07    1.29
  -5  -1   2    6.37    1.10
   5   1  -2    5.16    1.21
  -5   1   2    5.22    1.15
  -5   1   2    7.03    1.71
   3  -1  -2   24.26    1.80
   3  -1  -2   24.96    1.60
  -3  -1   2   23.87    1.83
  -3  -1   2   24.24    1.99
  -3  -1   2   23.27    1.75
   3   1  -2   24.63    1.85
  -3   1   2   25.60    1.59
   3   1  -2   24.40    2.22
   1  -1  -2   26.28    1.87
  -1  -1   2   27.77    1.93
   1  -1  -2   29.28    2.00
  -1  -1   2   26.12    2.35
  -1  -1   2   28.51    2.00
   1  -1  -2   24.40    1.79
   1   1  -2   26.94    2.39
  -1   1   2   29.93    1.94
   1   1  -2   27.76    1.95
   1  -1   2   23.68    1.80
  -1  -1  -2   24.16    2.18
   1  -1   2   21.10    2.50
  -1  -1  -2   20.31    1.58
  -1   1  -2   21.77    2.10
   1   1   2   22.76    2.20
  -1   1  -2   20.17    2.15
  -1   1  -2   22.25    1.77
  -3  -1  -2   51.13    3.26
   3  -1   2   48.43    3.23
  -3  -1  -2   43.91    3.02
  -3   1  -2   50.68    3.66
  -3   1  -2   47.94    2.98
   5  -1   2   11.94    1.55
  -5  -1  -2   13.62    2.16
   5  -1   2   12.12    1.39
  -5  -1  -2   15.31    2.74
  -5   1  -2   13.07    1.03
  -5   1  -2   11.59    1.73
  -5   1  -2   13.45    2.56
   5   1   2   12.69    1.34
  -7  -1  -2   80.83    4.95
  -7  -1  -2   76.41    5.61
   7   1   2   74.55    4.59
  -7   1  -2   75.73    5.72
  -7   1  -2   79.57    4.77
  -7   1  -2   78.43    4.46
   7   1   2   76.34    4.42
   9  -1   2    6.67    1.21
  -9  -1  -2    8.19    1.58
   9  -1   2    7.03    1.05
  -9  -1  -2    7.84    1.15
   9  -1   2    7.56    0.99
  -9  -1  -2    9.04    2.49
   9  -1   2    7.19    0.79
  -9   1  -2    8.09    0.97
   9   1   2    8.38    0.74
  -9   1  -2    8.28    2.68
  -9   1  -2    5.81    1.06
  -9   1  -2    8.98    2.03
  -9   1  -2    6.91    0.96
 -11  -1  -2    3.27    0.74
  11  -1   2    3.28    0.51
  11  -1   2    2.85    0.72
  11   1   2    2.98    0.76
 -11   1  -2    2.89    0.65
  11   1   2    3.84    1.06
  11   1   2    3.50    1.12
 -11   1  -2    1.44    0.93
 -11   1  -2    3.35    0.91
 -11   1  -2    1.97    0.48
  11   1   2    3.84    0.63
  13  -1   2   30.78    2.05
  13  -1   2   37.01    2.28
 -13  -1  -2   29.84    2.11
 -13  -1  -2   33.73    2.28
  13   1   2   32.98    2.22
  13   1   2   33.84    2.71
  13   1   2   32.24    2.21
  13   1   2   30.60    2.01
 -13   1  -2   25.50    3.90
 -13   1  -2   27.11    2.20
 -13   1  -2   32.99    2.31
 -15  -1  -2    1.56    0.85
  15  -1   2    2.88    0.63
 -15  -1  -2    4.25    0.83
  15   1   2    1.36    0.66
  15   1   2    3.12    1.08
  15   1   2    3.91    0.88
 -15   1  -2    3.92    0.95
  15   1   2    3.37    0.68
 -15   1  -2    2.01    0.77
 -15   1  -2    1.98    0.92
  17  -1   2    2.71    0.70
 -17  -1  -2    2.97    0.76
  17   1   2    3.69    0.74
  17   1   2    2.95    0.49
  17   1   2    3.34    0.75
 -17   1  -2    3.24    1.20
 -20  -2   2    0.33    0.39
 -20   2   2   -0.11    0.70
 -20   2   2    0.00    0.72
  20   2  -2    0.31    0.43
  20   2  -2   -0.13    0.29
  20   2  -2   -0.15    0.50
 -18  -2   2    1.65    0.57
  18  -2  -2    0.89    0.57
  18   2  -2    2.18    1.05
  18   2  -2    1.34    0.66
 -18   2   2    1.31    0.96
 -18   2   2    0.47    0.80
  18   2  -2    1.52    0.47
  18   2  -2    3.96    0.97
  16  -2  -2    1.56    0.64
 -16  -2   2    1.69    0.74
 -16   2   2    0.96    0.86
  16   2  -2    3.14    0.85
 -16   2   2    0.84    1.06
 -16   2   2    0.60    0.58
  16   2  -2    1.57    0.70
 -16   2   2    0.46    0.78
  16   2  -2    0.90    0.54
  16   2  -2    1.46    1.19
 -14  -2   2    7.64    1.03
  14  -2  -2    8.99    1.03
  14   2  -2   12.05    1.73
 -14   2   2    7.12    2.79
  14   2  -2    8.28    1.20
 -14   2   2    8.32    1.35
 -14   2   2    9.14    1.39
  14   2  -2    9.63    1.07
 -14   2   2    7.84    1.04
  14   2  -2    9.20    0.89
 -14   2   2    8.60    2.30
 -12  -2   2   -0.38    0.37
  12  -2  -2   -0.01    0.47
  12  -2  -2   -0.06    0.23
 -12  -2   2   -0.17    0.27
 -12   2   2    0.05    0.70
 -12   2   2   -0.65    1.39
 -12   2   2   -0.05    0.68
  12   2  -2    1.94    0.65
 -12   2   2   -1.05    0.89
  12   2  -2    0.13    0.43
 -12   2   2   -0.09    0.53
 -12   2   2   -0.62    0.50
 -10  -2   2   10.08    1.53
 -10  -2   2    9.53    2.16
  10  -2  -2    8.81    1.70
  10   2  -2   10.28    1.37
 -10   2   2   10.45    0.97
 -10   2   2   10.64    1.55
 -10   2   2   11.06    1.24
 -10   2   2   10.37    2.39
  10   2  -2    8.77    1.78
   8  -2  -2   28.03    2.35
  -8  -2   2   28.12    2.97
  -8  -2   2   29.07    2.39
  -8   2   2   27.04    2.29
  -8   2   2   26.80    3.09
  -8   2   2   28.29    1.77
   8   2  -2   28.23    2.64
   6  -2  -2   46.68    3.11
  -6  -2   2   46.84    3.19
  -6  -2   2   46.44    3.39
   6   2  -2   46.89    3.43
  -6   2   2   44.67    2.99
  -6   2   2   45.24    3.54
   4  -2  -2    5.51    0.83
   4  -2  -2    5.98    1.09
  -4  -2   2    6.50    1.53
  -4  -2   2    6.73    1.30
  -4   2   2    6.01    1.45
   4   2  -2    5.55    1.96
   4   2  -2    5.82    1.28
   2  -2  -2    0.19    0.17
  -2  -2   2    0.44    0.22
  -2  -2   2    0.27    0.20
   2  -2  -2    0.26    0.14
   2  -2  -2    0.35    0.18
   2   2  -2    0.40    0.39
   2   2  -2    0.26    0.20
   0  -2   2    5.84    1.01
   0  -2  -2    4.49    1.35
   0  -2  -2    3.65    1.15
   0   2  -2    4.21    1.01
  -2  -2  -2    3.40    1.02
   2  -2   2    3.13    0.98
  -2  -2  -2    4.92    1.45
  -2   2  -2    3.16    0.84
  -4  -2  -2   26.01    2.17
   4  -2   2   25.18    2.07
  -4  -2  -2   27.04    2.78
  -4  -2  -2   26.65    2.47
  -4   2  -2   27.60    2.82
  -4   2  -2   24.60    1.59
  -6  -2  -2   52.87    3.63
  -6  -2  -2   49.45    4.23
   6  -2   2   49.41    3.53
  -6   2  -2   50.32    4.23
  -6   2  -2   50.09    2.97
   6   2   2   51.76    3.03
  -6   2  -2   50.23    3.27
   8  -2   2   24.99    1.68
  -8  -2  -2   20.05    3.28
  -8  -2  -2   25.68    1.84
  -8   2  -2   27.61    3.31
  -8   2  -2   25.78    2.27
   8   2   2   26.79    1.69
  -8   2  -2   27.11    1.70
  -8   2  -2   27.58    1.79
   8   2   2   27.48    1.96
  -8   2  -2   27.93    1.76
  10  -2   2   32.57    2.27
 -10  -2  -2   35.71    2.98
 -10  -2  -2   33.88    2.29
  10  -2   2   33.76    2.35
 -10   2  -2   39.15    3.04
 -10   2  -2   37.02    2.31
  10   2   2   34.57    2.14
  10   2   2   34.59    2.34
 -10   2  -2   34.37    2.22
  10   2   2   37.37    2.32
 -10   2  -2   40.55    2.46
 -10   2  -2   33.80    2.53
 -10   2  -2   35.45    4.10
 -12  -2  -2   18.15    1.48
 -12  -2  -2   12.46    3.01
 -12  -2  -2   15.87    2.21
 -12   2  -2   19.33    3.50
  12   2   2   18.66    1.59
 -12   2  -2   17.68    1.86
  12   2   2   18.09    1.33
 -12   2  -2   18.09    1.37
 -12   2  -2   19.49    1.60
  12   2   2   19.78    1.64
 -12   2  -2   19.11    1.54
  12   2   2   18.37    2.15
  14  -2   2    7.06    0.93
 -14  -2  -2    7.23    1.04
  14   2   2    4.40    1.15
 -14   2  -2    4.43    1.24
 -14   2  -2    7.08    1.52
  14   2   2    9.90    1.22
 -14   2  -2    5.27    1.12
  14   2   2    6.20    0.85
  14   2   2    8.27    1.78
 -16  -2  -2   10.27    0.95
  16   2   2    8.20    0.78
 -16   2  -2    5.90    1.10
  16   2   2    7.66    1.48
  16   2   2    8.76    0.97
 -18  -2  -2    1.41    0.30
  18   2   2    1.75    0.37
  18   2   2    2.52    0.50
 -18   2  -2    1.45    0.69
  18   2   2    1.17    0.39
 -19  -3   2    2.34    0.47
  19   3  -2    2.64    0.57
  19   3  -2    3.55    0.74
  19   3  -2    2.49    0.41
 -19   3   2    1.75    0.76
  19   3  -2    4.81    1.34
 -17  -3   2    1.84    0.80
 -17  -3   2    1.28    0.51
  17   3  -2    1.87    0.78
  17   3  -2    1.31    0.66
  17   3  -2    3.30    1.05
 -17   3   2    1.73    0.55
 -17   3   2    1.96    0.86
  17   3  -2    2.52    0.67
 -17   3   2    1.59    0.79
 -15  -3   2    1.06    0.76
 -15  -3   2    1.14    0.57
  15   3  -2    1.14    0.67
 -15   3   2   -0.29    0.76
 -15   3   2    0.70    0.74
 -15   3   2    1.47    0.63
 -15   3   2    1.07    0.91
 -13  -3   2    1.90    0.58
 -13  -3   2    0.36    0.52
 -13  -3   2    0.94    0.66
  13   3  -2    0.76    0.59
 -13   3   2    0.81    1.10
 -13   3   2    1.02    0.80
  13   3  -2   -0.43    0.94
  13   3  -2    1.73    0.51
  13   3  -2    2.43    1.04
 -13   3   2    1.48    0.86
  13   3  -2    0.54    0.67
 -13   3   2    1.57    0.64
 -11  -3   2    3.38    0.55
 -11  -3   2    2.42    0.63
 -11  -3   2    3.51    0.69
 -11   3   2    2.38    0.80
 -11   3   2    2.56    0.58
 -11   3   2    0.85    0.75
 -11   3   2    0.87    1.02
 -11   3   2    1.90    0.62
  11   3  -2    1.40    0.90
   9  -3  -2   10.08    1.51
  -9  -3   2   10.89    1.15
  -9  -3   2   13.70    1.48
  -9  -3   2   10.58    1.27
  -9  -3   2    9.30    2.35
  -9  -3   2   11.33    0.96
  -9   3   2   11.77    1.12
   9   3  -2   10.46    1.99
  -9   3   2   10.63    1.18
  -9   3   2   10.02    1.72
  -9   3   2   11.79    2.44
   9   3  -2   12.43    3.09
  -9   3   2   10.42    0.98
  -7  -3   2   28.47    2.10
  -7  -3   2   32.08    2.64
  -7  -3   2   32.77    1.93
  -7  -3   2   32.03    3.05
   7  -3  -2   29.56    2.37
   7   3  -2   30.84    3.62
  -7   3   2   30.21    2.31
   7   3  -2   30.70    2.80
  -7   3   2   32.08    3.01
  -7   3   2   30.57    1.91
   5  -3  -2   32.41    2.34
  -5  -3   2   31.74    2.84
   5  -3  -2   28.21    2.20
  -5  -3   2   34.33    2.73
   5   3  -2   33.76    2.69
   5   3  -2   31.27    3.35
  -5   3   2   29.19    2.79
   3  -3  -2   32.89    2.65
  -3  -3   2   35.98    2.89
   3  -3  -2   32.74    2.43
   3  -3  -2   33.79    2.49
  -3  -3   2   33.77    2.72
   3   3  -2   33.20    3.02
   3   3  -2   35.51    2.61
   1  -3  -2    9.17    1.64
  -1  -3   2    9.21    1.74
   1  -3  -2    9.33    1.61
   1  -3  -2   10.14    1.45
  -1   3   2   10.88    1.38
   1   3  -2    8.95    1.27
  -1  -3  -2    0.09    0.40
  -1  -3  -2    0.10    0.18
  -1  -3  -2   -0.10    0.30
  -1   3  -2    0.84    0.56
  -1   3  -2    0.25    0.20
  -3  -3  -2    5.11    1.26
  -3  -3  -2    4.64    1.65
  -3   3  -2    2.25    0.68
  -5  -3  -2    7.18    0.79
  -5  -3  -2    7.70    2.00
  -5  -3  -2    8.15    2.14
   5  -3   2    7.34    0.69
  -5   3  -2    6.99    1.30
  -5   3  -2    6.91    0.70
  -5   3  -2    8.41    1.96
  -7  -3  -2   22.82    1.67
  -7  -3  -2   21.86    1.51
  -7  -3  -2   20.59    1.51
  -7  -3  -2   16.99    3.07
  -7  -3  -2   23.39    2.48
   7   3   2   23.55    1.42
  -7   3  -2   24.36    1.51
  -7   3  -2   23.55    1.62
  -7   3  -2   23.64    3.08
  -7   3  -2   24.25    2.05
  -7   3  -2   22.46    1.56
   9  -3   2   16.27    1.34
  -9  -3  -2   10.22    3.06
  -9  -3  -2   18.14    1.46
  -9  -3  -2   14.76    1.31
  -9  -3  -2   21.32    2.40
  -9   3  -2   18.77    1.43
   9   3   2   14.23    1.47
   9   3   2   16.38    1.79
  -9   3  -2   18.15    1.28
   9   3   2   17.07    1.20
  -9   3  -2   15.58    1.33
  -9   3  -2   16.38    2.16
   9   3   2   15.03    1.51
  -9   3  -2   15.36    3.01
 -11  -3  -2    2.95    0.76
 -11  -3  -2    1.98    0.64
  11   3   2    1.75    0.67
 -11   3  -2    2.27    0.76
 -11   3  -2    1.65    1.32
  11   3   2    2.95    1.19
 -11   3  -2    1.19    0.82
  11   3   2    2.36    0.90
 -11   3  -2    1.50    0.60
  11   3   2    2.84    0.60
 -11   3  -2    1.51    0.61
 -13  -3  -2    2.43    0.71
 -13  -3  -2    2.59    0.55
 -13   3  -2    2.98    0.76
 -13   3  -2    2.06    0.63
  13   3   2    3.49    0.79
 -13   3  -2    2.15    0.59
  13   3   2    3.41    0.77
  13   3   2    3.38    1.20
 -13   3  -2    2.53    1.50
 -15  -3  -2    1.72    0.86
 -15  -3  -2    1.62    0.44
  15   3   2    2.00    0.72
 -15   3  -2    1.24    0.74
  15   3   2    1.84    0.44
  15   3   2    2.45    0.62
  15   3   2    1.46    0.95
 -15   3  -2    0.79    0.68
 -17  -3  -2    0.48    0.29
  17   3   2    0.77    0.27
  17   3   2    2.74    0.64
  17   3   2    0.81    0.35
 -17   3  -2    0.34    0.49
 -18  -4   2    1.65    0.38
 -18   4   2    0.78    0.68
  18   4  -2    2.05    0.46
 -16  -4   2    1.02    0.47
 -16  -4   2    1.64    0.85
 -16   4   2    0.70    0.55
 -16   4   2    0.57    0.82
  16   4  -2    4.00    0.97
 -16   4   2    0.76    0.72
  16   4  -2    2.11    1.02
  16   4  -2    1.11    0.45
 -14  -4   2    6.78    1.27
 -14  -4   2    5.31    0.87
  14   4  -2    7.04    1.66
 -14   4   2    5.67    1.36
 -14   4   2    6.81    0.98
 -14   4   2    5.11    1.45
 -14   4   2    5.23    1.29
  14   4  -2    5.86    0.82
 -12  -4   2    5.15    1.26
 -12  -4   2    3.98    0.71
 -12  -4   2    4.64    0.89
 -12   4   2    6.00    1.20
 -12   4   2    5.35    0.94
  12   4  -2    4.76    0.73
 -12   4   2    6.00    1.35
 -12   4   2    3.72    1.29
 -10  -4   2    8.32    1.47
 -10  -4   2    6.97    0.88
 -10  -4   2    7.26    1.28
 -10  -4   2    6.70    1.21
 -10   4   2    5.60    0.97
 -10   4   2    9.34    1.25
 -10   4   2    6.76    1.30
 -10   4   2    9.98    1.72
  -8  -4   2    4.85    1.08
  -8  -4   2    4.08    1.00
  -8  -4   2    3.52    0.72
  -8  -4   2    4.64    0.73
  -8   4   2    4.74    1.15
  -8   4   2    5.45    1.04
  -8   4   2    6.09    0.92
  -8   4   2    4.74    0.81
  -6  -4   2    2.67    0.46
   6  -4  -2    2.94    0.57
  -6  -4   2    2.52    0.61
  -6  -4   2    2.28    0.69
  -6  -4   2    2.57    0.47
   6  -4  -2    1.90    0.46
  -6   4   2    2.40    0.45
   6   4  -2    1.02    0.68
   4  -4  -2   23.53    1.73
   4  -4  -2   29.72    2.21
   4  -4  -2   26.21    2.27
  -4  -4   2   27.21    1.78
  -4  -4   2   27.99    1.69
  -4  -4   2   29.66    2.97
   4  -4  -2   22.45    1.75
   4  -4  -2   28.80    1.78
  -4  -4   2   28.17    1.79
  -4  -4   2   25.99    1.86
  -4  -4   2   30.68    2.78
   4   4  -2   31.26    2.51
   2  -4  -2   30.06    2.39
   2  -4  -2   28.16    2.61
  -2  -4   2   26.28    1.86
   2  -4  -2   23.69    1.76
  -2  -4   2   25.80    1.78
   2  -4  -2   28.87    2.30
  -2  -4   2   26.40    1.68
  -2  -4   2   29.98    1.79
  -2  -4   2   29.52    2.78
   2  -4  -2   27.64    1.86
   2   4  -2   29.36    2.36
   0  -4  -2   12.50    1.02
   0  -4   2   12.54    1.03
   0  -4  -2   12.57    1.78
   0  -4  -2   10.61    3.22
   0  -4   2   10.64    1.06
   0  -4  -2   11.17    1.17
   0  -4  -2    9.76    1.27
   0  -4   2   12.27    0.87
   0   4   2   10.46    1.52
   0   4  -2   14.82    2.24
  -2  -4  -2    6.22    0.68
   2  -4   2    4.29    0.79
  -2  -4  -2    5.38    0.87
   2  -4   2    5.01    0.64
  -2  -4  -2    4.94    0.64
  -2  -4  -2    5.19    0.81
  -2  -4  -2    6.13    1.44
  -2  -4  -2    5.84    1.80
  -2   4  -2    6.04    1.82
  -4  -4  -2   13.42    0.99
  -4  -4  -2   13.37    1.14
  -4  -4  -2   12.40    2.47
  -4  -4  -2   15.05    2.00
  -4  -4  -2   18.52    2.37
  -4  -4  -2   12.15    1.23
   4  -4   2   13.24    0.97
  -4  -4  -2   11.56    1.36
   4  -4   2   12.06    1.07
  -4   4  -2   13.43    2.41
   4   4   2   12.55    2.51
  -4   4  -2   13.82    0.98
  -6  -4  -2    2.37    0.61
  -6  -4  -2    1.41    0.42
  -6  -4  -2    0.13    0.46
  -6  -4  -2    1.61    0.69
  -6  -4  -2    0.05    0.41
  -6   4  -2    1.44    0.99
  -6   4  -2    1.10    0.48
  -6   4  -2    1.08    0.64
  -6   4  -2    1.38    0.60
  -8  -4  -2   13.97    2.41
  -8  -4  -2   16.66    1.40
  -8  -4  -2   11.60    2.84
  -8  -4  -2   18.21    1.42
  -8  -4  -2   18.02    1.61
  -8   4  -2   18.23    2.21
  -8   4  -2   18.79    2.97
  -8   4  -2   18.84    1.50
   8   4   2   19.00    1.25
  -8   4  -2   17.59    1.33
  -8   4  -2   17.97    1.44
 -10  -4  -2    3.68    0.66
 -10  -4  -2    3.83    0.76
 -10  -4  -2    4.10    1.15
 -10   4  -2    3.36    1.39
 -10   4  -2    5.01    1.15
 -10   4  -2    3.91    0.66
 -10   4  -2    2.93    0.64
  10   4   2    4.39    0.64
 -12  -4  -2    8.94    1.19
 -12  -4  -2    6.74    0.94
 -12   4  -2    9.92    2.31
 -12   4  -2    8.60    1.16
 -12   4  -2    9.84    1.24
  12   4   2    9.84    1.78
  12   4   2    7.37    1.29
 -12   4  -2    8.91    0.94
 -14  -4  -2    2.17    0.42
 -14  -4  -2    3.45    0.95
  14   4   2    2.90    0.63
 -14   4  -2    2.57    0.96
 -14   4  -2    3.20    0.66
  14   4   2    2.73    0.58
  14   4   2    4.46    0.96
 -14   4  -2    1.21    0.79
 -15  -5   2   -0.49    0.70
 -15  -5   2    0.45    0.74
 -15   5   2    0.31    0.50
 -15   5   2    0.42    1.07
 -15   5   2   -0.46    0.74
  15   5  -2   -0.75    0.45
 -13  -5   2    5.83    0.91
 -13  -5   2    8.95    1.37
 -13   5   2    5.77    1.26
  13   5  -2    4.02    0.74
  13   5  -2    5.09    0.72
 -13   5   2    6.22    1.29
 -13   5   2    5.48    0.93
 -13   5   2    6.80    1.44
 -11  -5   2    8.37    1.42
 -11  -5   2    8.13    1.24
 -11  -5   2    5.85    0.99
 -11   5   2    7.04    1.27
 -11   5   2    7.94    2.04
 -11   5   2    6.85    1.02
 -11   5   2    8.64    1.30
  -9  -5   2    4.23    1.30
  -9  -5   2    2.00    0.55
  -9  -5   2    6.09    1.47
  -9  -5   2    2.71    0.61
  -9   5   2    4.84    1.02
  -9   5   2    3.31    1.22
  -9   5   2    3.14    0.66
  -9   5   2    4.65    1.11
  -7  -5   2    0.47    0.46
  -7  -5   2    1.09    0.79
  -7  -5   2    0.32    0.42
  -7  -5   2    0.55    0.47
  -7  -5   2    0.70    0.78
  -7  -5   2    0.12    0.42
  -7   5   2    0.91    0.69
   5  -5  -2    2.43    0.59
  -5  -5   2    2.46    0.50
   5  -5  -2    1.65    0.52
  -5  -5   2    3.02    0.74
  -5  -5   2    3.00    0.52
  -5  -5   2    2.35    0.83
  -3  -5   2   10.42    1.33
  -3  -5   2    9.05    1.25
   3  -5  -2    8.79    1.07
  -3  -5   2    7.17    2.33
  -3  -5   2    8.84    0.87
   3  -5  -2    6.98    1.29
   3  -5  -2    6.92    1.04
  -1  -5   2    1.88    0.48
  -1  -5   2    2.08    0.76
  -1  -5   2    1.62    0.41
   1  -5  -2    0.91    0.46
  -1  -5   2    1.80    0.65
   1  -5  -2    1.72    0.59
   1  -5  -2    1.58    0.63
   1   5  -2    0.85    0.63
  -1  -5  -2   16.60    2.66
  -1  -5  -2   17.83    2.09
  -1  -5  -2   11.61    2.33
  -1  -5  -2   16.15    1.36
   1  -5   2   15.49    1.34
   1  -5   2   15.77    1.17
  -1  -5  -2   16.36    1.47
  -1  -5  -2   15.63    1.37
  -1   5  -2   13.25    2.48
  -3  -5  -2   18.90    2.57
  -3  -5  -2   17.55    2.85
   3  -5   2   16.68    1.37
  -3  -5  -2   17.11    1.49
  -3  -5  -2   17.05    1.48
   3  -5   2   17.44    1.26
  -3  -5  -2   17.57    2.69
  -3  -5  -2   18.50    1.62
  -3   5  -2   18.32    1.25
  -5  -5  -2    0.35    0.46
  -5  -5  -2    1.37    0.67
   5  -5   2    0.37    0.40
   5  -5   2    0.65    0.47
  -5  -5  -2    0.83    0.42
  -5  -5  -2    1.01    0.60
  -5  -5  -2    1.74    0.89
  -5  -5  -2    0.43    0.24
  -5   5  -2   -0.96    0.56
  -5   5  -2    1.23    0.53
  -5   5  -2   -0.46    1.09
  -5   5  -2    0.83    0.49
  -7  -5  -2    7.48    1.40
  -7  -5  -2    7.69    1.30
  -7   5  -2    9.83    1.71
  -7   5  -2    6.72    0.94
  -7   5  -2    5.97    1.41
  -9  -5  -2   24.14    1.89
  -9  -5  -2   19.42    1.58
  -9  -5  -2   25.71    1.92
  -9   5  -2   23.91    1.75
  -9   5  -2   23.82    1.64
  -9   5  -2   25.10    2.65
  -9   5  -2   24.73    1.79
 -11  -5  -2   -0.21    0.34
 -11  -5  -2    1.07    0.71
 -11   5  -2    0.42    0.50
 -11   5  -2   -0.14    0.72
  11   5   2   -0.25    0.66
 -11   5  -2   -0.10    0.56
 -11   5  -2    0.91    1.20
  11   5   2   -0.71    0.40
 -13  -5  -2    4.40    0.45
 -13   5  -2    5.90    0.91
  13   5   2    4.22    0.55
 -13   5  -2    7.29    1.07
 -14  -6   2    5.07    0.70
 -14  -6   2    8.12    1.26
 -14   6   2    6.12    0.69
 -14   6   2    6.34    1.12
 -12  -6   2    4.03    0.83
 -12  -6   2    3.25    0.50
 -12   6   2    7.21    1.26
 -12   6   2    6.23    1.72
 -12   6   2    5.59    0.81
 -10  -6   2    3.54    0.75
 -10  -6   2    7.49    1.43
 -10  -6   2    3.53    0.64
 -10   6   2    3.25    1.00
 -10   6   2    4.00    0.83
  -8  -6   2    1.17    0.60
  -8  -6   2    1.43    0.48
  -8  -6   2    2.15    0.90
  -8   6   2    1.86    0.55
  -8   6   2    4.30    1.03
  -6  -6   2    1.93    0.84
  -6  -6   2    0.42    0.45
  -6  -6   2    0.97    0.59
  -4  -6   2   19.07    1.93
   4  -6  -2   19.02    1.61
  -4  -6   2   21.55    1.67
  -4  -6   2   20.14    1.44
  -4  -6   2   22.27    1.96
   2  -6  -2   11.12    1.35
   2  -6  -2   15.99    1.64
  -2  -6   2   12.68    1.09
   2  -6  -2   13.19    1.45
   0  -6  -2   12.24    1.35
   0  -6   2   10.85    1.00
   0  -6  -2   10.60    1.50
   0  -6  -2   12.43    1.29
   0  -6   2   10.95    1.44
   2  -6   2    1.90    0.55
  -2  -6  -2    1.26    0.59
   2  -6   2    2.21    0.45
  -2  -6  -2    2.09    0.94
  -2  -6  -2    1.67    0.63
  -4  -6  -2   12.60    1.64
  -4  -6  -2   11.77    1.38
  -4  -6  -2   15.13    1.47
  -4   6  -2   13.88    1.29
  -6  -6  -2    4.73    0.82
  -6  -6  -2    6.22    1.34
  -6   6  -2    5.33    1.28
  -6   6  -2    4.61    0.83
  -6   6  -2    5.62    1.01
  -8  -6  -2   10.96    1.40
  -8  -6  -2    9.86    1.33
  -8   6  -2    8.22    1.91
  -8   6  -2    8.42    0.90
  -8   6  -2    7.51    1.12
 -10  -6  -2    6.53    1.17
 -10   6  -2    4.89    1.39
 -10   6  -2    3.61    0.98
 -10   6  -2    5.41    0.69
  -9  -7   2    0.99    0.57
  -9  -7   2    0.74    0.28
  -9   7   2    1.29    0.36
  -7  -7   2    5.73    0.66
  -7  -7   2    5.26    1.08
  -5  -7   2    0.75    0.68
  -5  -7   2    0.94    0.38
   3  -7  -2    3.00    0.61
  -3  -7   2    3.97    0.66
  -3  -7   2    3.58    0.63
   1  -7  -2    1.51    0.69
  -1  -7   2    0.84    0.57
  -1  -7   2    0.90    0.37
  -1  -7  -2    4.56    0.85
  -3  -7  -2    6.83    1.33
  -3  -7  -2    9.84    1.36
  -5  -7  -2    6.34    1.18
  -5   7  -2    4.46    0.87
  22   0  -3    5.52    0.72
 -22   0   3    6.46    0.60
 -22   0   3    6.85    0.96
 -20   0   3    2.92    0.89
  20   0  -3    3.12    0.64
  20   0  -3    2.30    0.63
  18   0  -3    3.64    0.94
 -18   0   3    2.13    1.67
 -18   0   3    3.70    1.12
  18   0  -3    4.11    0.70
  18   0  -3    5.01    0.87
 -16   0   3    8.18    1.67
  16   0  -3    9.50    1.85
  16   0  -3    8.78    0.89
  16   0  -3    9.94    1.11
 -16   0   3    6.72    1.54
  16   0  -3    9.87    1.12
  14   0  -3    5.36    0.88
  14   0  -3    7.78    1.74
  14   0  -3    5.85    0.72
 -14   0   3    4.01    0.88
 -14   0   3    6.11    1.38
  14   0  -3    6.31    0.99
 -12   0   3   26.90    3.23
  12   0  -3   23.77    2.31
  12   0  -3   26.82    1.57
  12   0  -3   25.90    1.94
  12   0  -3   25.91    2.98
  12   0  -3   24.93    1.64
 -12   0   3   26.14    1.92
  12   0  -3   25.66    1.66
 -12   0   3   22.48    1.86
  10   0  -3   13.37    0.99
  10   0  -3   14.86    1.44
 -10   0   3   15.61    2.66
  10   0  -3   13.43    1.71
  10   0  -3   14.67    2.62
  -8   0   3    1.36    0.62
   8   0  -3    4.30    0.89
   8   0  -3    1.86    0.55
   8   0  -3    3.82    1.14
   6   0  -3   69.63    4.24
   6   0  -3   75.43    4.70
   6   0  -3   76.15    4.53
   4   0  -3    8.71    1.16
  -4   0   3    8.54    1.86
   4   0  -3    7.60    1.61
  -4   0   3    8.75    1.19
  -2   0   3   39.50    3.04
  -2   0   3   39.64    2.62
   2   0  -3   38.81    2.93
   2   0  -3   38.97    2.63
   2   0  -3   35.55    2.35
   0   0   3   47.60    3.31
   0   0  -3   54.57    3.56
   0   0  -3   47.49    3.33
   0   0   3   48.33    4.07
   2   0   3   98.53    6.11
  -2   0  -3   99.09    6.18
   2   0   3   98.81    5.68
   4   0   3    3.34    0.76
  -4   0  -3    1.52    0.67
  -4   0  -3    1.06    1.14
   4   0   3    3.41    0.63
   4   0   3    0.67    0.33
  -6   0  -3  122.00    8.23
   6   0   3  125.10    7.24
   6   0   3  126.39    7.06
   8   0   3    9.44    1.01
   8   0   3   10.41    1.48
   8   0   3    7.90    0.81
  -8   0  -3    7.58    1.20
  -8   0  -3    8.72    2.56
   8   0   3    8.87    1.15
  10   0   3    6.11    1.10
  10   0   3    5.88    1.19
 -10   0  -3    4.73    0.89
 -10   0  -3    4.41    0.79
  10   0   3    5.99    0.93
  10   0   3    8.00    1.74
  12   0   3    3.02    0.59
 -12   0  -3    1.23    0.97
  12   0   3    2.80    0.78
 -12   0  -3    2.61    0.79
  12   0   3    4.64    1.18
  12   0   3    3.13    0.75
 -12   0  -3    3.60    0.92
  14   0   3    4.55    1.06
 -14   0  -3    3.90    0.93
  14   0   3    5.77    0.71
 -14   0  -3    2.99    0.64
 -14   0  -3    5.41    0.89
 -16   0  -3    0.58    0.73
  16   0   3    0.68    0.49
 -16   0  -3    0.75    0.43
 -21  -1   3    1.10    0.45
  21  -1  -3    1.43    0.48
  21   1  -3    1.39    0.88
 -21   1   3    0.84    0.73
  21   1  -3    0.89    0.37
 -19  -1   3    3.00    0.96
  19  -1  -3    2.96    0.68
 -19   1   3    2.71    1.00
  19   1  -3    2.60    0.50
  19   1  -3    2.92    1.06
  19   1  -3    4.06    0.84
 -19   1   3    2.76    0.97
  19   1  -3    3.01    0.69
 -17  -1   3    3.19    1.01
  17  -1  -3    3.55    0.91
  17  -1  -3    2.14    0.44
  17   1  -3    4.51    1.06
  17   1  -3    2.35    0.72
 -17   1   3    1.42    0.94
 -17   1   3    2.22    1.07
  17   1  -3    3.24    1.15
  17   1  -3    4.13    0.73
 -15  -1   3    0.76    0.49
  15  -1  -3    3.31    0.66
 -15  -1   3    3.00    0.94
  15   1  -3    4.13    0.71
 -15   1   3    1.41    0.51
  15   1  -3    3.80    1.02
 -15   1   3    2.50    0.84
 -15   1   3    1.95    0.87
  15   1  -3    2.04    0.65
 -15   1   3    0.18    0.84
  13  -1  -3    4.67    0.59
  13  -1  -3    3.50    0.76
  13  -1  -3    3.53    0.81
 -13  -1   3    4.46    0.85
 -13  -1   3    3.58    0.85
  13   1  -3    5.33    0.67
 -13   1   3    4.05    0.84
 -13   1   3    5.19    1.32
 -13   1   3    2.70    0.74
 -13   1   3    4.03    0.81
  13   1  -3    1.89    0.86
  13   1  -3    3.64    0.64
  13   1  -3    6.03    1.43
 -11  -1   3   48.39    3.66
  11  -1  -3   47.22    2.93
  11  -1  -3   47.79    2.69
  11   1  -3   48.36    4.17
 -11   1   3   47.60    3.15
 -11   1   3   46.51    2.78
  11   1  -3   44.71    2.99
 -11   1   3   45.45    4.02
  11   1  -3   44.61    2.69
  11   1  -3   42.70    3.49
  -9  -1   3    0.93    0.37
   9  -1  -3    3.55    1.01
  -9   1   3    2.75    0.97
  -9   1   3    1.37    0.73
   9   1  -3    1.26    0.36
   9   1  -3    1.45    0.71
  -7  -1   3   44.61    3.14
  -7  -1   3   46.79    2.97
   7  -1  -3   46.05    2.93
   7   1  -3   41.20    2.73
  -7   1   3   46.70    2.91
   7   1  -3   46.24    3.19
  -7   1   3   48.46    3.47
   7   1  -3   45.05    3.59
  -5  -1   3   18.87    1.60
   5  -1  -3   19.74    1.50
   5  -1  -3   18.00    1.71
  -5  -1   3   20.07    1.94
  -5   1   3   17.83    1.40
   5   1  -3   17.34    2.06
  -5   1   3   19.23    1.86
   5   1  -3   16.58    1.23
  -5   1   3   21.15    1.79
   3  -1  -3    6.79    1.18
  -3  -1   3   11.00    3.01
   3  -1  -3    8.63    1.19
  -3  -1   3   10.18    1.37
  -3  -1   3    8.31    1.30
  -3   1   3    7.01    1.09
   3   1  -3    7.49    1.31
   3   1  -3    8.33    2.08
  -1  -1   3    1.10    0.58
   1  -1  -3    0.39    0.13
  -1  -1   3    0.84    0.27
   1  -1  -3    3.30    1.26
   1   1  -3    2.20    0.52
   1   1  -3    0.78    0.25
  -1   1   3    0.54    0.25
   1   1  -3    0.90    0.53
  -1   1   3    1.02    0.42
   1  -1   3  130.32    7.68
  -1  -1  -3  118.61    7.36
  -1   1  -3  130.75    7.73
  -1   1  -3  126.69    7.80
   1   1   3  136.29    7.72
  -1   1  -3  134.27    7.61
  -1   1  -3  125.41    7.32
   1   1   3  123.84    7.33
   3  -1   3    0.60    0.29
  -3  -1  -3    1.36    0.67
  -3   1  -3    3.24    0.79
  -3   1  -3    1.20    0.57
   3   1   3    2.97    0.66
   5  -1   3    7.03    1.70
  -5  -1  -3    9.70    1.97
   5  -1   3   11.83    1.42
  -5  -1  -3   11.14    2.53
   5  -1   3   11.96    0.93
   5   1   3   11.71    0.88
  -5   1  -3   11.82    2.46
  -5   1  -3   11.20    0.96
  -5   1  -3   12.09    1.66
   5   1   3   10.87    1.40
   7  -1   3   14.61    1.23
  -7  -1  -3   14.87    2.62
   7  -1   3   14.02    1.24
   7  -1   3    9.33    1.55
  -7  -1  -3   16.12    1.93
   7  -1   3   12.11    1.45
  -7  -1  -3   13.60    1.26
  -7   1  -3   14.93    2.70
  -7   1  -3   14.64    1.88
   7   1   3   14.05    1.01
  -7   1  -3   13.01    1.09
   7   1   3   15.96    1.47
  -7   1  -3   14.49    1.11
  -7   1  -3   16.15    1.19
   9  -1   3    2.22    0.62
   9  -1   3    3.57    0.89
  -9  -1  -3    0.48    0.75
   9  -1   3    2.07    0.47
  -9  -1  -3    1.23    0.53
  -9  -1  -3    1.71    0.73
   9  -1   3    2.19    0.55
   9   1   3    3.06    0.68
  -9   1  -3    2.35    0.61
   9   1   3    2.56    0.67
  -9   1  -3    0.42    0.74
  -9   1  -3    1.63    0.53
  -9   1  -3    1.94    0.78
   9   1   3    2.78    0.46
 -11  -1  -3   44.07    2.82
  11  -1   3   44.94    2.81
 -11  -1  -3   45.36    3.53
 -11  -1  -3   47.04    2.94
  11  -1   3   44.01    2.87
 -11   1  -3   45.68    2.97
  11   1   3   48.07    2.85
  11   1   3   46.85    3.27
  11   1   3   46.51    2.88
  11   1   3   45.43    2.99
 -11   1  -3   44.16    2.89
 -11   1  -3   42.70    6.20
 -11   1  -3   44.27    2.83
 -13  -1  -3    2.12    0.70
 -13  -1  -3    2.31    0.87
  13  -1   3    2.17    0.81
 -13   1  -3    2.60    0.94
  13   1   3    2.70    0.56
  13   1   3    1.74    0.77
  13   1   3    1.90    1.17
  13   1   3    2.68    0.79
 -13   1  -3   -0.06    0.95
 -13   1  -3    1.40    0.79
 -15  -1  -3    1.86    0.56
 -15  -1  -3    1.65    0.80
  15  -1   3    2.15    0.57
  15   1   3    2.84    1.34
 -15   1  -3    2.09    0.58
 -15   1  -3    1.82    0.84
 -15   1  -3    1.08    0.68
  15   1   3    2.20    0.45
  15   1   3    1.30    0.77
  17  -1   3    4.73    0.58
  17   1   3    3.76    0.65
 -17   1  -3    4.14    0.71
  17   1   3    4.11    0.53
 -20  -2   3    3.77    0.66
  20   2  -3    2.95    0.53
 -20   2   3    1.82    0.90
  20   2  -3    3.46    0.66
 -20   2   3    2.97    0.83
  20   2  -3    3.97    0.73
  20   2  -3    4.02    0.93
 -18  -2   3    2.07    0.60
  18  -2  -3    2.31    0.62
  18   2  -3    2.89    1.15
  18   2  -3    1.88    0.50
  18   2  -3    2.07    0.63
 -18   2   3    1.73    0.94
 -18   2   3    3.59    1.07
 -18   2   3    2.16    0.83
  18   2  -3    1.79    0.69
  16  -2  -3    4.82    1.01
 -16   2   3    6.05    1.18
 -16   2   3    4.84    0.96
  16   2  -3    7.83    0.82
  16   2  -3    5.75    0.90
 -16   2   3    3.81    1.02
  16   2  -3    5.00    1.17
 -16   2   3    5.40    0.96
  16   2  -3    5.00    1.06
 -14  -2   3    7.70    2.29
 -14  -2   3    6.46    1.04
  14  -2  -3    9.69    1.80
 -14   2   3    8.07    1.64
 -14   2   3    8.17    1.42
 -14   2   3   11.47    2.04
 -14   2   3    7.84    1.37
  14   2  -3    8.01    1.04
  14   2  -3   11.03    0.88
 -14   2   3    7.79    1.05
 -14   2   3    7.82    2.66
  14   2  -3   11.18    1.69
  12  -2  -3    1.00    0.49
 -12  -2   3    0.14    0.44
  12  -2  -3   -0.01    0.25
 -12  -2   3    0.64    0.81
 -12  -2   3    0.08    0.31
 -12  -2   3    1.30    0.72
  12   2  -3    1.21    0.38
 -12   2   3    0.32    1.03
  12   2  -3    0.46    0.84
 -12   2   3    0.70    0.77
  12   2  -3    0.63    0.60
 -12   2   3    0.19    0.61
  12   2  -3    0.42    0.49
 -12   2   3    0.41    0.63
 -12   2   3    0.76    0.52
  12   2  -3    1.78    0.81
  12   2  -3    0.58    0.50
 -10  -2   3    0.39    0.37
 -10  -2   3    0.38    0.25
  10  -2  -3    0.19    0.24
  10   2  -3    0.24    0.31
  10   2  -3    1.83    0.67
  10   2  -3    0.73    0.72
 -10   2   3    0.32    0.48
  10   2  -3    0.92    0.31
 -10   2   3    0.65    0.82
 -10   2   3    0.69    0.65
  -8  -2   3    8.15    1.59
   8  -2  -3    5.32    1.65
  -8  -2   3    5.57    1.77
   8   2  -3    7.64    2.52
  -8   2   3    6.95    2.15
  -8   2   3    5.76    1.40
  -8   2   3    6.26    0.80
   8   2  -3    6.46    1.55
  -6  -2   3    0.02    0.37
   6  -2  -3    0.27    0.21
  -6   2   3    0.31    0.87
  -6   2   3    0.56    0.53
   6   2  -3    0.08    0.66
   6   2  -3    0.17    0.27
  -4  -2   3   78.98    4.94
   4  -2  -3   81.16    4.80
   4  -2  -3   81.43    4.76
   4  -2  -3   72.94    4.81
  -4  -2   3   81.98    4.99
   4   2  -3   81.57    5.02
   4   2  -3   82.44    5.31
  -2  -2   3   64.18    4.29
   2  -2  -3   64.85    4.15
  -2  -2   3   70.86    4.31
   2  -2  -3   67.59    4.12
   2  -2  -3   66.69    4.05
   2   2  -3   66.24    4.23
   2   2  -3   64.87    4.49
   0  -2  -3   39.20    2.88
   0  -2   3   39.29    2.89
   0  -2  -3   48.15    3.47
   0  -2  -3   39.28    2.67
   0   2  -3   44.72    3.52
   0   2  -3   36.13    2.49
   0   2  -3   39.44    3.38
  -2  -2  -3   19.13    2.04
  -2  -2  -3   19.98    2.15
   2  -2   3   14.58    1.64
  -2  -2  -3   17.81    1.62
  -2   2  -3   14.81    2.31
  -2   2  -3   15.84    1.46
  -4  -2  -3    0.68    0.24
   4  -2   3    1.38    0.36
  -4  -2  -3    1.32    0.33
  -4  -2  -3    0.86    0.47
  -4   2  -3    2.08    0.67
  -4   2  -3    4.28    0.87
  -6  -2  -3    2.75    0.70
   6  -2   3    1.77    0.80
   6  -2   3    1.73    0.73
   6   2   3    2.19    0.71
  -6   2  -3    2.48    0.87
   6   2   3    2.83    0.53
  -6   2  -3    2.47    0.55
  -6   2  -3    1.40    0.72
  -6   2  -3    2.14    0.45
  -8  -2  -3    0.61    0.32
  -8  -2  -3    1.88    0.70
   8  -2   3    0.85    0.46
  -8  -2  -3    0.62    0.56
   8  -2   3    0.92    0.64
  -8  -2  -3    0.20    0.50
  -8   2  -3    0.55    0.70
   8   2   3   -0.01    0.79
  -8   2  -3    2.63    0.80
  -8   2  -3    0.69    0.56
  -8   2  -3    0.76    0.48
   8   2   3    0.13    0.63
   8   2   3    1.61    0.66
   8   2   3    0.34    0.40
  10  -2   3   20.91    1.30
 -10  -2  -3   13.61    2.13
 -10  -2  -3   16.69    1.45
  10  -2   3   12.68    1.48
  10   2   3   18.68    1.94
 -10   2  -3   16.86    2.69
  10   2   3   15.77    1.19
 -10   2  -3   15.85    1.32
 -10   2  -3   16.21    1.72
 -10   2  -3   20.55    3.45
 -10   2  -3   14.92    1.42
  10   2   3   15.91    1.52
 -10   2  -3   16.17    1.41
  10   2   3   18.11    1.43
 -12  -2  -3   -0.36    0.33
 -12  -2  -3   -0.35    0.66
 -12  -2  -3   -0.30    0.39
 -12   2  -3   -0.79    0.71
  12   2   3    0.24    0.66
  12   2   3   -0.17    0.55
 -12   2  -3    1.75    0.41
  12   2   3   -0.06    0.75
 -12   2  -3   -0.63    0.58
 -14  -2  -3    9.09    1.03
  14  -2   3    7.77    0.90
  14   2   3    6.93    1.16
  14   2   3    7.45    1.09
 -14   2  -3    8.41    1.47
  14   2   3    7.22    1.11
 -14   2  -3    6.38    1.10
  14   2   3    9.75    1.72
 -16  -2  -3    7.82    0.80
 -16  -2  -3   11.09    0.90
  16   2   3    8.63    0.72
  16   2   3    9.25    0.90
  16   2   3   11.84    0.84
 -16   2  -3    8.84    1.25
 -16   2  -3    6.61    1.01
 -19  -3   3    0.55    0.41
  19   3  -3    0.64    0.57
 -19   3   3    0.71    0.76
  19   3  -3    0.17    0.90
 -19   3   3   -0.13    0.77
  19   3  -3    0.82    0.48
  19   3  -3    0.44    0.39
 -17  -3   3    2.23    0.54
 -17  -3   3    2.08    1.19
 -17   3   3    1.37    0.91
  17   3  -3    2.20    0.52
  17   3  -3    4.41    1.04
  17   3  -3    3.30    1.10
 -17   3   3    3.00    1.38
 -17   3   3    2.78    0.89
 -17   3   3    2.52    0.62
  17   3  -3    1.26    0.69
 -15  -3   3    4.32    0.87
 -15  -3   3    4.51    1.14
  15   3  -3    3.77    1.00
  15   3  -3    4.30    1.15
  15   3  -3    3.32    0.70
 -15   3   3    3.54    0.70
  15   3  -3    4.48    0.78
 -15   3   3    4.04    0.98
 -15   3   3    3.15    0.80
 -15   3   3    4.17    1.34
 -13  -3   3    0.71    0.51
 -13  -3   3    1.43    0.75
 -13  -3   3    1.44    0.75
 -13  -3   3    1.42    0.54
  13   3  -3    2.04    0.97
 -13   3   3    2.12    0.90
 -13   3   3    1.56    0.70
 -13   3   3    0.73    0.75
  13   3  -3    2.33    0.58
 -13   3   3    1.32    0.61
 -13   3   3    1.96    1.19
 -11  -3   3    4.82    0.82
  11  -3  -3    5.35    1.60
 -11  -3   3    3.92    1.00
 -11  -3   3    5.60    1.89
 -11  -3   3    5.79    1.21
 -11   3   3    5.53    1.11
 -11   3   3    3.50    1.08
 -11   3   3    5.17    0.86
 -11   3   3    5.39    1.22
  11   3  -3    4.88    0.61
  -9  -3   3   47.50    3.08
  -9  -3   3   54.02    3.81
  -9  -3   3   50.41    2.98
   9  -3  -3   53.13    3.47
  -9  -3   3   48.74    3.09
   9   3  -3   48.59    4.00
  -9   3   3   52.34    4.14
   9   3  -3   52.20    4.77
  -9   3   3   52.14    3.37
  -7  -3   3   12.68    1.80
  -7  -3   3    8.88    1.96
  -7  -3   3   10.89    0.81
  -7  -3   3    8.65    1.11
   7  -3  -3    9.85    1.51
   7   3  -3   10.44    2.53
  -7   3   3   10.66    1.44
   7   3  -3   11.45    1.73
  -7   3   3    9.90    0.90
  -7   3   3    9.30    2.00
   5  -3  -3   30.45    2.23
   5  -3  -3   30.85    2.40
  -5  -3   3   31.77    2.70
  -5  -3   3   32.17    2.80
   5   3  -3   32.79    2.63
   5   3  -3   31.81    3.19
   3  -3  -3   39.94    3.11
   3  -3  -3   42.50    2.89
   3  -3  -3   40.02    2.99
  -3  -3   3   40.91    3.42
   3   3  -3   37.68    3.63
   3   3  -3   40.14    2.99
   1  -3  -3   14.44    1.69
   1  -3  -3   13.88    1.97
   1  -3  -3   14.78    1.98
  -1   3   3   15.08    1.69
   1   3  -3   15.61    1.67
  -1  -3  -3   59.98    4.34
   1  -3   3   63.46    4.30
  -1  -3  -3   67.20    4.44
  -1  -3  -3   63.47    4.07
  -1   3  -3   67.44    4.14
  -1   3  -3   59.92    3.64
  -1   3  -3   66.04    4.81
   3  -3   3    2.62    0.56
  -3  -3  -3    1.72    0.48
  -3  -3  -3    1.62    0.43
  -3   3  -3    0.83    0.59
  -3   3  -3    1.97    0.69
  -3   3  -3    2.34    0.36
  -5  -3  -3   10.46    0.87
  -5  -3  -3   13.50    2.03
   5  -3   3   11.55    0.89
  -5  -3  -3   11.64    1.27
  -5  -3  -3   11.23    1.86
  -5  -3  -3   10.75    0.96
  -5  -3  -3    9.92    2.34
   5   3   3   11.19    0.82
  -5   3  -3   11.24    0.92
  -5   3  -3   11.69    2.25
  -5   3  -3   10.85    1.58
  -7  -3  -3    8.30    2.68
  -7  -3  -3   12.87    1.05
   7  -3   3   11.96    1.09
  -7  -3  -3   12.88    1.04
  -7  -3  -3   11.78    1.31
  -7  -3  -3   10.35    2.02
   7   3   3   11.26    0.92
  -7   3  -3   12.89    1.18
  -7   3  -3   12.61    1.10
  -7   3  -3   12.63    1.05
  -7   3  -3   11.50    2.76
  -7   3  -3   11.45    1.77
  -9  -3  -3    0.51    0.51
   9  -3   3    1.09    0.61
  -9  -3  -3    0.24    0.34
  -9  -3  -3    1.17    0.57
  -9  -3  -3    1.00    0.56
  -9  -3  -3    1.48    0.74
  -9   3  -3    0.07    1.24
   9   3   3    1.65    1.05
  -9   3  -3    0.63    0.64
  -9   3  -3    1.61    0.56
  -9   3  -3    0.76    0.48
   9   3   3    1.37    0.65
   9   3   3    1.00    0.64
  -9   3  -3    0.97    0.84
 -11  -3  -3   11.53    1.20
 -11  -3  -3   15.80    1.40
 -11   3  -3   13.90    1.38
  11   3   3   16.08    1.99
 -11   3  -3   14.54    1.23
 -11   3  -3   14.57    2.56
  11   3   3   13.24    1.15
 -11   3  -3    9.10    3.25
 -11   3  -3   13.11    1.35
  11   3   3   15.25    1.32
 -13  -3  -3    5.56    0.98
 -13  -3  -3    4.02    0.57
 -13   3  -3    4.14    0.71
 -13   3  -3    4.82    0.74
  13   3   3    5.33    1.20
  13   3   3    2.41    0.68
 -13   3  -3    3.79    0.79
  13   3   3    5.16    1.11
  13   3   3    3.83    0.66
 -15  -3  -3    9.20    0.89
 -15  -3  -3    5.54    0.70
  15   3   3    5.84    0.79
  15   3   3    7.12    0.95
  15   3   3    7.55    0.88
  15   3   3    6.71    0.65
 -15   3  -3    4.17    0.94
 -18  -4   3    1.52    0.44
 -18   4   3    0.48    0.76
 -18   4   3    2.03    0.75
  18   4  -3    1.89    0.42
  18   4  -3    2.09    0.48
  18   4  -3    2.34    0.86
 -18   4   3    2.50    0.68
 -16  -4   3    9.77    1.37
 -16  -4   3    8.22    0.96
  16   4  -3   13.37    1.72
  16   4  -3   10.10    1.18
 -16   4   3    7.47    1.44
 -16   4   3    7.63    1.50
 -16   4   3    9.51    1.03
 -16   4   3   12.36    2.09
  16   4  -3   10.08    0.89
 -14  -4   3    2.00    0.86
 -14  -4   3    0.64    0.40
  14   4  -3    0.60    0.46
 -14   4   3    2.65    1.35
 -14   4   3    2.77    1.14
 -14   4   3    0.88    0.64
  14   4  -3    0.93    0.61
 -12  -4   3    6.27    0.94
 -12  -4   3    7.92    1.30
 -12  -4   3    7.02    1.20
 -12   4   3    6.93    1.29
 -12   4   3    7.45    1.01
  12   4  -3    7.30    0.80
 -12   4   3   10.67    1.45
 -12   4   3    6.75    1.98
 -10  -4   3    2.38    0.76
 -10  -4   3    3.00    0.59
 -10  -4   3    2.32    0.53
  10   4  -3    2.56    0.39
 -10   4   3    0.47    0.80
 -10   4   3    1.97    1.12
 -10   4   3    5.00    1.17
 -10   4   3    2.74    0.63
  -8  -4   3    6.92    2.12
  -8  -4   3    6.85    1.06
  -8  -4   3    6.63    1.17
  -8  -4   3    7.78    0.82
  -8  -4   3    7.86    2.35
  -8  -4   3    9.18    1.31
   8   4  -3    7.37    1.82
  -8   4   3    7.57    1.21
  -8   4   3    7.23    0.91
  -8   4   3    7.88    1.35
  -6  -4   3    0.58    0.42
   6  -4  -3    0.40    0.22
  -6  -4   3    1.24    0.48
  -6  -4   3    1.55    0.60
   6  -4  -3    1.47    0.45
  -6  -4   3    1.29    0.63
  -6  -4   3    1.31    0.42
  -6  -4   3    0.76    0.37
   6   4  -3    0.39    0.30
   6   4  -3    0.12    0.58
   4  -4  -3    3.46    0.69
  -4  -4   3    5.60    1.99
   4  -4  -3    4.65    0.90
  -4  -4   3    5.25    0.85
   4  -4  -3    4.26    0.77
  -4  -4   3    4.53    1.02
  -4  -4   3    4.48    0.96
  -4  -4   3    4.69    0.66
   4  -4  -3    5.21    1.31
   4   4  -3    5.38    1.34
  -2  -4   3    3.16    0.76
  -2  -4   3    3.84    0.91
  -2  -4   3    5.09    1.19
  -2  -4   3    4.06    0.60
   2  -4  -3    3.80    0.74
   2  -4  -3    4.04    0.75
   2  -4  -3    4.55    0.88
   0  -4   3    4.46    0.64
   0  -4  -3    4.51    0.81
   0  -4  -3    4.73    0.83
   0  -4  -3    4.96    1.42
   0  -4   3    4.13    0.74
   0  -4  -3    4.40    0.60
   0   4  -3    3.04    0.86
  -2  -4  -3    4.18    0.59
   2  -4   3    3.79    0.62
  -2  -4  -3    3.93    0.82
  -2  -4  -3    3.81    0.88
  -2  -4  -3    4.96    1.49
   2  -4   3    3.45    0.68
  -2   4  -3    2.49    0.80
  -2   4  -3    5.25    0.56
  -4  -4  -3    1.47    0.73
   4  -4   3    0.53    0.40
   4  -4   3    0.60    0.36
  -4  -4  -3    0.09    0.32
  -4  -4  -3    0.12    0.26
  -4  -4  -3    1.29    0.64
  -4  -4  -3    0.08    0.39
  -4  -4  -3    1.27    0.57
   4   4   3    0.32    0.60
  -4   4  -3    0.90    0.41
  -4   4  -3    1.66    0.56
  -4   4  -3    1.02    0.94
  -4   4  -3    0.38    0.60
  -4   4  -3    1.21    0.44
  -6  -4  -3   23.03    1.78
  -6  -4  -3   19.38    2.03
  -6  -4  -3   24.03    1.63
  -6   4  -3   21.42    2.30
  -6   4  -3   22.60    1.66
  -6   4  -3   24.25    1.56
  -6   4  -3   19.62    3.19
  -6   4  -3   22.63    1.69
  -8  -4  -3    5.47    0.90
  -8  -4  -3    6.16    1.02
  -8  -4  -3    6.60    1.22
  -8   4  -3    5.89    1.08
  -8   4  -3    5.71    0.88
  -8   4  -3    4.81    0.94
   8   4   3    4.43    0.77
  -8   4  -3    4.43    1.31
 -10  -4  -3    0.47    0.49
 -10  -4  -3   -0.06    0.65
 -10  -4  -3    0.80    0.75
  10   4   3    0.32    0.61
  10   4   3    1.04    0.53
 -10   4  -3    1.06    0.73
  10   4   3    1.37    1.12
 -10   4  -3    0.02    0.55
 -10   4  -3   -0.77    1.30
 -10   4  -3    0.27    0.54
 -12  -4  -3    0.17    0.63
 -12  -4  -3   -0.50    0.40
 -12   4  -3    0.05    0.71
 -12   4  -3    0.45    0.50
  12   4   3    1.09    0.67
 -12   4  -3    2.95    1.22
 -12   4  -3    0.64    0.57
 -14  -4  -3    0.53    0.41
 -14  -4  -3    0.93    0.54
  14   4   3    1.07    0.32
  14   4   3    0.11    0.49
 -14   4  -3    0.12    0.57
 -14   4  -3    0.43    0.57
 -17  -5   3   -0.15    0.33
  17   5  -3    0.75    0.31
 -17   5   3   -0.04    0.67
 -17   5   3    0.21    0.68
 -17   5   3    0.65    0.39
  17   5  -3    0.26    0.39
 -15  -5   3    7.76    0.90
 -15  -5   3   11.36    1.27
 -15   5   3    8.42    1.47
 -15   5   3    9.67    0.98
 -15   5   3   10.60    1.98
  15   5  -3    7.60    0.78
 -15   5   3   10.19    1.30
  15   5  -3    8.23    0.99
 -13  -5   3    6.72    1.22
 -13  -5   3    4.65    1.10
 -13  -5   3    4.53    0.88
 -13   5   3    4.34    1.39
 -13   5   3    5.14    1.33
 -13   5   3    5.68    1.34
  13   5  -3    2.97    0.67
 -13   5   3    4.71    0.91
 -11  -5   3    8.89    1.49
 -11  -5   3    6.84    1.08
 -11  -5   3    6.20    0.96
 -11   5   3   10.11    1.35
 -11   5   3    8.18    1.32
 -11   5   3    6.49    1.05
 -11   5   3    6.50    1.44
  -9  -5   3    0.72    0.47
  -9  -5   3    1.65    0.88
  -9  -5   3    0.40    0.50
  -9  -5   3   -0.12    0.39
  -9   5   3    0.94    0.94
  -9   5   3   -0.10    0.48
  -9   5   3    0.70    0.59
  -9   5   3   -0.01    1.07
  -7  -5   3    3.30    0.86
  -7  -5   3    2.34    0.78
  -7  -5   3    4.20    0.80
  -7  -5   3    2.74    0.53
   5  -5  -3    8.33    1.07
  -5  -5   3    8.80    1.01
  -5  -5   3    9.98    1.47
  -5  -5   3   10.10    1.54
  -5  -5   3    9.16    0.88
   5   5  -3    6.45    2.22
   3  -5  -3    0.51    0.66
   3  -5  -3    2.15    0.58
  -3  -5   3    4.81    1.31
  -3  -5   3    1.59    0.42
   3  -5  -3    1.37    0.58
  -3  -5   3    2.27    0.73
  -3  -5   3    1.50    0.47
   3   5  -3    0.62    0.64
   1  -5  -3    7.51    1.06
   1  -5  -3    6.51    1.20
   1  -5  -3    7.22    1.07
   1  -5  -3    5.91    1.89
  -1  -5   3    6.26    0.83
   1  -5  -3    6.24    2.13
  -1  -5   3    6.83    1.01
   1   5  -3    7.16    2.35
   1  -5   3   21.69    1.60
  -1  -5  -3   22.10    1.67
  -1  -5  -3   21.42    1.63
   1  -5   3   23.36    1.52
  -1  -5  -3   22.80    1.82
  -1  -5  -3   23.52    2.70
  -1   5  -3   22.60    1.45
  -3  -5  -3   11.68    2.22
  -3  -5  -3   17.48    2.28
   3  -5   3   15.92    1.16
  -3  -5  -3   16.28    1.54
   3  -5   3   14.48    1.26
  -3  -5  -3   15.58    1.57
  -3  -5  -3   10.53    2.66
  -3  -5  -3   16.03    1.39
  -3   5  -3   17.40    1.27
  -3   5  -3   11.82    2.64
  -3   5  -3   16.90    1.19
  -5   5  -3    6.69    0.87
  -5   5  -3    2.87    0.98
  -7  -5  -3    4.71    1.36
  -7  -5  -3    7.03    1.13
  -7   5  -3    3.78    1.34
  -7   5  -3    5.16    1.00
  -7   5  -3    4.42    0.88
  -7   5  -3    5.42    1.07
  -9  -5  -3    9.51    1.29
  -9  -5  -3    9.25    1.29
  -9   5  -3    7.50    2.11
  -9   5  -3    8.44    1.12
  -9   5  -3   10.02    1.11
   9   5   3    6.74    1.27
  -9   5  -3    9.58    0.97
 -11  -5  -3   10.84    1.26
 -11   5  -3    8.63    1.14
 -11   5  -3    8.70    1.11
  11   5   3    7.31    1.08
 -11   5  -3   11.17    1.93
 -11   5  -3    8.86    0.86
 -14  -6   3    1.02    0.35
 -14   6   3    0.90    0.46
 -12  -6   3    8.33    1.31
 -12  -6   3    3.76    0.79
 -12  -6   3    5.64    1.01
 -12   6   3    6.56    1.27
 -12   6   3    5.74    1.29
 -12   6   3    4.71    0.85
 -10  -6   3   34.19    2.24
 -10  -6   3   39.50    2.38
 -10  -6   3   40.44    2.53
 -10   6   3   34.28    2.29
 -10   6   3   31.68    3.11
  -8  -6   3   24.93    1.71
  -8  -6   3   25.68    1.86
  -8  -6   3   28.00    2.13
  -8   6   3   27.67    1.99
  -8   6   3   22.91    1.73
  -6  -6   3    5.14    0.80
  -6  -6   3    5.82    1.09
  -4  -6   3   10.64    1.25
  -4  -6   3   10.61    1.02
   4  -6  -3   10.61    1.29
  -2  -6   3    1.29    0.55
   2  -6  -3    1.63    0.76
   2  -6  -3    2.02    0.69
  -2  -6   3    2.14    0.48
   0  -6  -3    7.29    1.17
   0  -6  -3    7.49    1.13
   0  -6   3    9.02    1.19
   0  -6  -3    8.91    1.39
   0  -6   3    6.55    0.88
   2  -6   3    5.69    0.80
  -2  -6  -3    6.51    1.12
   2  -6   3    6.20    1.05
  -2  -6  -3    5.94    1.42
  -4  -6  -3   -0.20    0.60
  -4  -6  -3    0.76    0.79
  -4   6  -3    0.67    0.51
  -4   6  -3    1.09    1.10
  -4   6  -3    0.54    0.48
  -6  -6  -3    7.79    1.21
  -6  -6  -3    7.28    1.30
  -6   6  -3    6.44    1.16
  -6   6  -3    5.17    1.29
  -6   6  -3    5.30    0.82
  -8  -6  -3    2.19    0.72
  -8   6  -3    1.32    1.08
  -8   6  -3    0.95    0.47
  -8   6  -3    1.03    0.55
  -9  -7   3    1.37    0.52
  -9  -7   3    0.64    0.32
  -9   7   3    0.03    0.32
  -7  -7   3    7.05    1.08
  -7  -7   3    7.29    0.76
  -5  -7   3   10.01    0.87
  -5  -7   3    8.16    1.39
   3  -7  -3    1.84    0.65
  -3  -7   3    2.46    0.43
  -1  -7   3    2.54    0.43
  -1  -7   3    3.74    0.65
   1  -7  -3    3.66    0.72
  -1  -7  -3    5.69    1.17
  -3  -7  -3    3.54    1.08
  -3  -7  -3    2.44    0.69
  -5   7  -3    0.36    0.30
 -22   0   4    4.67    0.94
 -22   0   4    3.72    0.53
  22   0  -4    3.07    0.70
 -20   0   4   13.52    1.57
  20   0  -4   13.63    1.07
  20   0  -4   12.58    1.23
  18   0  -4   22.96    1.57
  18   0  -4   23.92    1.66
  18   0  -4   23.31    1.50
 -18   0   4   23.60    2.07
 -18   0   4   15.66    2.04
 -16   0   4    6.56    1.18
 -16   0   4    7.88    1.59
  16   0  -4   10.04    1.84
  16   0  -4    8.68    1.05
  16   0  -4    9.36    0.89
  16   0  -4    9.76    1.04
  14   0  -4    4.19    0.88
 -14   0   4    5.13    1.31
  14   0  -4    4.83    0.85
 -14   0   4    5.14    0.97
 -14   0   4    5.35    1.76
  14   0  -4    6.69    1.37
  14   0  -4    5.53    0.68
 -14   0   4    5.94    0.93
 -12   0   4   18.55    1.31
 -12   0   4   16.65    1.82
  12   0  -4   21.94    1.70
  12   0  -4   19.20    2.66
  12   0  -4   20.93    1.25
  12   0  -4   18.07    2.01
 -12   0   4   18.92    2.19
  12   0  -4   19.16    1.35
  12   0  -4   19.41    1.38
  10   0  -4   52.57    3.61
  10   0  -4   54.60    3.81
  10   0  -4   55.29    4.22
 -10   0   4   57.13    3.76
 -10   0   4   54.98    3.68
 -10   0   4   56.32    3.23
  10   0  -4   54.74    3.17
  -8   0   4  120.52    6.53
   8   0  -4  110.29    6.96
   8   0  -4  105.96    6.38
   8   0  -4  107.94    6.71
   6   0  -4   83.06    5.30
  -6   0   4   81.58    5.08
  -6   0   4   82.61    4.83
   6   0  -4   82.93    5.06
   6   0  -4   79.18    4.75
   4   0  -4   16.19    1.70
  -4   0   4   18.07    1.68
   4   0  -4   16.31    2.20
  -4   0   4   19.39    1.45
   4   0  -4   15.25    1.33
   2   0  -4   51.09    3.36
  -2   0   4   55.72    3.37
   2   0  -4   59.83    4.02
  -2   0   4   59.88    3.78
   2   0  -4   60.42    3.78
   0   0  -4   46.37    2.94
   0   0   4   48.59    3.36
   0   0  -4   48.32    3.56
   0   0   4   47.64    2.90
   0   0  -4   46.82    3.38
   2   0   4   21.98    2.21
   2   0   4   23.63    1.77
  -2   0  -4   23.94    2.53
   4   0   4   73.38    4.11
  -4   0  -4   66.37    5.15
  -4   0  -4   74.15    4.48
   4   0   4   71.92    4.33
   6   0   4    1.07    0.62
   6   0   4    1.09    0.86
   6   0   4    1.68    0.45
  -6   0  -4    0.56    0.56
  -6   0  -4    1.03    0.51
  -6   0  -4    0.49    0.73
   6   0   4    1.04    0.62
   8   0   4   14.01    1.28
   8   0   4   12.58    2.59
  -8   0  -4   10.83    1.16
   8   0   4   13.34    1.19
  -8   0  -4   11.85    1.78
   8   0   4   12.87    1.04
  -8   0  -4   11.97    1.32
   8   0   4    9.65    1.10
  -8   0  -4   12.02    2.86
 -10   0  -4   19.85    1.73
  10   0   4   21.25    1.59
  10   0   4   20.79    1.73
 -10   0  -4   19.40    2.31
 -10   0  -4   16.03    1.63
  10   0   4   21.79    1.52
 -10   0  -4   13.36    3.17
  10   0   4   22.16    2.23
 -12   0  -4    2.67    0.90
  12   0   4    3.16    0.75
  12   0   4    2.35    0.70
  12   0   4    1.93    0.53
 -12   0  -4    1.38    0.77
 -14   0  -4    5.82    1.23
  14   0   4    6.74    0.74
  14   0   4    4.58    1.07
 -14   0  -4    6.04    0.88
  16   0   4    0.53    0.42
 -16   0  -4    1.09    0.64
 -21  -1   4    6.66    1.15
  21  -1  -4    7.29    0.87
 -21  -1   4    5.76    0.73
  21   1  -4    6.92    0.94
  21   1  -4    8.23    0.80
 -21   1   4    5.77    1.25
  21   1  -4    6.48    0.64
 -19  -1   4   -0.41    0.91
  19  -1  -4   -0.23    0.63
  19   1  -4    0.17    0.51
  19   1  -4   -0.25    1.08
 -19   1   4    0.18    0.99
  19   1  -4    0.19    0.44
 -19   1   4    0.30    1.02
  19   1  -4    0.32    0.67
  17  -1  -4   14.69    1.34
  17  -1  -4   13.52    1.13
 -17  -1   4   15.07    1.81
  17   1  -4   15.49    1.12
 -17   1   4    9.86    1.78
  17   1  -4   14.88    1.96
 -17   1   4   16.34    1.86
 -17   1   4   14.04    1.89
  17   1  -4   15.29    1.31
  17   1  -4   15.18    1.33
 -15  -1   4    1.81    0.81
  15  -1  -4    2.14    0.55
 -15   1   4    2.23    0.60
 -15   1   4    2.95    1.13
  15   1  -4    2.11    0.49
  15   1  -4    2.45    0.95
 -15   1   4    3.10    1.02
 -15   1   4    1.40    0.92
  15   1  -4    1.91    0.66
  13  -1  -4   20.83    1.41
 -13  -1   4   15.63    1.83
  13  -1  -4   19.92    1.39
 -13  -1   4   20.63    2.35
  13  -1  -4   22.29    1.30
 -13  -1   4   19.08    1.69
 -13   1   4   20.68    2.28
 -13   1   4   17.50    2.88
 -13   1   4   19.94    1.43
  13   1  -4   19.97    3.00
  13   1  -4   20.42    1.41
  13   1  -4   21.02    1.29
 -13   1   4   20.49    1.75
 -13   1   4   19.74    1.75
  13   1  -4   16.64    2.07
  13   1  -4   20.66    1.72
  11  -1  -4    2.86    0.66
  11  -1  -4    2.69    0.54
 -11   1   4    0.86    0.63
 -11   1   4    2.21    0.53
 -11   1   4    1.84    0.93
  11   1  -4    1.27    0.68
  11   1  -4    2.45    0.52
  11   1  -4    4.37    1.10
  -9  -1   4   14.06    2.13
   9  -1  -4   16.31    1.57
  -9   1   4   17.98    2.42
   9   1  -4   15.20    1.89
   9   1  -4   14.09    0.98
   9   1  -4   14.73    1.58
  -9   1   4   12.52    1.82
   9   1  -4   16.34    2.63
  -7  -1   4   33.05    2.51
   7  -1  -4   34.62    2.47
   7   1  -4   36.44    2.67
   7   1  -4   32.65    2.15
   7   1  -4   34.99    3.09
  -7   1   4   34.31    2.54
  -7   1   4   36.40    2.38
   5  -1  -4  105.80    6.04
  -5  -1   4  105.98    6.25
  -5  -1   4   99.26    5.92
   5  -1  -4  100.52    6.12
   5   1  -4  102.22    6.35
  -5   1   4  101.09    6.03
  -5   1   4  100.54    5.84
   5   1  -4  103.33    6.15
   5   1  -4   88.65    5.73
  -3  -1   4   32.85    2.61
   3  -1  -4   33.88    2.68
   3  -1  -4   33.90    2.28
  -3   1   4   37.76    2.48
  -3   1   4   33.66    2.23
   3   1  -4   34.79    2.56
   3   1  -4   35.13    2.89
   3   1  -4   31.17    2.13
  -1  -1   4   43.29    3.12
   1  -1  -4   40.30    2.69
   1  -1  -4   45.26    2.92
   1   1  -4   44.06    3.34
   1   1  -4   41.15    2.66
   1   1  -4   45.54    3.07
  -1   1   4   44.60    3.05
  -1   1   4   40.20    2.65
   1  -1   4    0.34    0.60
   1  -1   4    0.12    0.25
  -1  -1  -4    0.21    0.16
  -1   1  -4    0.27    0.51
  -1   1  -4    0.27    0.48
   1   1   4    0.47    0.60
  -1   1  -4    0.02    0.68
   1   1   4    0.32    0.30
  -3  -1  -4   18.88    1.81
  -3  -1  -4   14.69    2.47
   3  -1   4   19.75    1.13
   3   1   4   12.72    1.57
  -3   1  -4   19.52    2.53
   3   1   4   17.99    1.18
  -3   1  -4   13.52    2.45
  -3   1  -4   16.53    1.21
   5  -1   4   12.37    0.94
  -5  -1  -4    8.10    2.21
   5  -1   4   12.63    1.57
  -5  -1  -4   10.58    1.91
  -5   1  -4   12.32    1.70
   5   1   4   12.39    0.91
  -5   1  -4   11.93    2.56
  -5   1  -4   11.73    0.97
   5   1   4   11.43    1.37
   7  -1   4    0.51    0.46
   7  -1   4    0.53    0.57
  -7  -1  -4    1.07    0.49
  -7  -1  -4    0.91    0.64
  -7  -1  -4    0.37    0.34
  -7  -1  -4    0.74    0.69
   7  -1   4    0.77    0.63
  -7   1  -4    0.48    0.79
   7   1   4    0.68    0.82
  -7   1  -4   -0.26    0.69
   7   1   4    0.69    0.70
   7   1   4    0.17    0.64
  -7   1  -4    0.01    1.29
  -7   1  -4    0.06    0.56
  -7   1  -4    0.51    0.50
   7   1   4    0.89    0.41
  -7   1  -4   -0.20    0.45
   9  -1   4   10.25    1.11
  -9  -1  -4    8.70    1.81
  -9  -1  -4    9.70    1.25
   9  -1   4    6.39    0.82
  -9   1  -4   10.09    1.11
   9   1   4    9.98    1.21
  -9   1  -4    7.71    2.83
   9   1   4   10.91    1.36
   9   1   4    9.24    0.88
   9   1   4   12.60    1.75
  -9   1  -4    6.11    1.09
  11  -1   4    2.69    0.79
 -11  -1  -4    2.74    0.91
 -11  -1  -4    3.35    0.76
  11   1   4    3.13    0.72
  11   1   4    2.94    0.62
  11   1   4    3.27    0.74
  11   1   4    3.00    1.19
 -11   1  -4    2.51    0.78
 -11   1  -4    2.66    0.93
 -11   1  -4    0.53    0.96
 -13  -1  -4    0.42    0.60
 -13  -1  -4    0.38    0.79
  13  -1   4   -0.23    0.79
 -13   1  -4    1.05    0.85
  13   1   4    0.63    1.05
  13   1   4    1.09    0.50
  13   1   4    0.97    0.66
  13   1   4    0.78    0.68
 -13   1  -4    0.49    0.71
 -15  -1  -4    1.00    0.71
 -15  -1  -4    2.39    0.70
  15   1   4    2.68    0.65
  15   1   4    1.38    0.36
 -15   1  -4    2.38    0.71
 -22  -2   4    4.95    0.54
  22   2  -4    4.09    0.72
  22   2  -4    4.40    0.56
  22   2  -4    5.12    0.60
 -20  -2   4    0.53    0.43
  20   2  -4    0.44    0.39
  20   2  -4    1.33    0.47
 -20   2   4    1.59    0.89
  20   2  -4    1.28    0.62
  20   2  -4    1.43    0.96
 -20   2   4    1.76    1.01
 -18  -2   4    8.85    0.99
  18  -2  -4   10.22    1.09
 -18   2   4    7.07    1.60
  18   2  -4    9.14    1.17
  18   2  -4   12.72    1.84
  18   2  -4    9.93    1.14
  18   2  -4    9.90    0.91
 -18   2   4    8.08    1.70
 -18   2   4   11.11    1.69
  16  -2  -4    1.86    0.66
 -16  -2   4    2.34    0.66
 -16   2   4    1.11    0.85
  16   2  -4    2.02    1.02
  16   2  -4    2.36    0.65
 -16   2   4    1.97    0.68
 -16   2   4    1.36    1.55
  16   2  -4    2.03    0.67
 -16   2   4    1.36    1.06
 -16   2   4    1.44    0.98
  16   2  -4    1.58    0.51
 -14  -2   4   10.18    1.38
 -14  -2   4   13.68    1.64
  14  -2  -4   12.73    2.00
 -14  -2   4   10.08    2.26
  14  -2  -4   13.13    1.20
 -14   2   4   15.53    2.74
 -14   2   4   12.34    2.06
  14   2  -4   13.42    1.01
  14   2  -4   15.60    1.68
  14   2  -4    9.68    3.36
 -14   2   4   12.73    1.20
  14   2  -4   12.27    1.16
 -14   2   4    9.97    1.70
  14   2  -4   13.59    1.18
 -12  -2   4    5.21    0.84
  12  -2  -4    4.49    0.79
 -12   2   4    3.84    0.82
  12   2  -4    4.56    1.23
 -12   2   4    3.12    1.09
  12   2  -4    3.94    0.61
  12   2  -4    2.90    0.77
 -12   2   4    5.73    1.21
 -12   2   4    4.57    1.16
 -10  -2   4    5.65    1.76
  10   2  -4    6.40    1.51
 -10   2   4    5.30    1.40
 -10   2   4    5.65    2.05
  10   2  -4    5.47    1.05
 -10   2   4    5.22    0.79
  10   2  -4    4.14    0.53
  -8  -2   4    0.43    0.39
   8  -2  -4    0.58    0.25
  -8   2   4    2.05    0.52
   8   2  -4    0.15    0.30
   8   2  -4    1.85    0.65
   8   2  -4    0.40    0.31
  -8   2   4    0.94    0.91
   6  -2  -4  204.64   11.47
  -6  -2   4  192.05   11.62
   6  -2  -4  194.68   11.32
  -6   2   4  194.36   11.31
   6   2  -4  207.67   11.79
   6   2  -4  199.72   12.03
  -4  -2   4    8.14    1.65
   4  -2  -4    9.06    1.36
   4  -2  -4    6.89    1.17
   4  -2  -4    9.52    1.31
  -4  -2   4    9.16    1.60
   4   2  -4    8.57    1.45
  -4   2   4    9.67    1.68
   4   2  -4   10.17    2.13
   2  -2  -4   20.40    2.00
   2  -2  -4   20.08    1.90
   2  -2  -4   21.00    1.83
  -2  -2   4   20.10    2.09
   2   2  -4   18.87    1.48
  -2   2   4   21.31    1.89
   2   2  -4   20.74    1.98
   2   2  -4   20.61    2.61
   0  -2  -4   23.93    2.25
   0  -2   4   14.56    2.85
   0  -2  -4   21.71    2.23
   0  -2  -4   20.36    1.86
   0   2  -4   21.38    2.44
   0   2  -4   20.52    2.59
   0   2  -4   22.79    2.08
   0   2   4   22.22    2.17
   0   2  -4   20.10    1.66
  -2  -2  -4   53.29    3.92
   2  -2   4   43.21    3.53
  -2  -2  -4   47.41    3.71
  -2  -2  -4   49.35    3.22
  -2   2  -4   52.00    4.03
  -2   2  -4   48.80    3.12
  -2   2  -4   47.87    3.77
  -2   2  -4   47.38    2.83
  -4  -2  -4   12.69    1.89
   4  -2   4   11.92    1.03
  -4  -2  -4   13.93    1.75
  -4  -2  -4   11.50    2.47
  -4   2  -4   12.10    2.30
   4   2   4   12.69    0.93
  -4   2  -4   14.45    1.00
  -4   2  -4   15.33    1.58
   4   2   4   12.14    1.32
   6  -2   4    2.80    0.51
  -6  -2  -4    3.55    0.83
   6   2   4    4.05    0.92
   6   2   4    2.60    0.79
   6   2   4    2.75    0.59
  -6   2  -4    2.71    0.51
  -6   2  -4    2.83    0.62
  -6   2  -4    3.06    0.80
  -6   2  -4    2.98    0.53
   6   2   4    3.24    0.83
  -6   2  -4    1.54    0.98
   8  -2   4    2.10    0.55
  -8  -2  -4    2.08    0.76
   8   2   4    2.38    0.73
   8   2   4    2.23    0.93
  -8   2  -4    2.69    1.37
   8   2   4    1.99    0.48
  -8   2  -4    1.94    0.63
  -8   2  -4    1.95    0.85
  -8   2  -4    1.25    0.51
  -8   2  -4    2.37    0.60
   8   2   4    2.22    0.73
  10  -2   4    2.91    0.75
  10  -2   4    5.21    0.87
 -10  -2  -4    2.90    0.76
  10   2   4    2.10    0.54
 -10   2  -4    2.31    0.61
 -10   2  -4    1.94    0.69
  10   2   4    2.54    0.71
 -10   2  -4    1.08    0.88
  10   2   4    3.45    1.14
  10   2   4    2.21    0.71
 -10   2  -4    2.11    0.62
 -12  -2  -4    2.13    0.68
 -12   2  -4    1.68    0.64
  12   2   4    1.93    0.70
 -12   2  -4    3.14    0.95
 -12   2  -4    2.23    0.73
  12   2   4    2.51    1.11
  12   2   4    2.18    0.75
 -14  -2  -4    3.71    0.84
  14   2   4    3.63    0.92
  14   2   4    2.61    0.58
 -14   2  -4    3.19    0.72
  14   2   4    3.27    0.58
  14   2   4    2.15    0.63
 -16  -2  -4    0.47    0.29
 -16   2  -4    0.25    0.57
  16   2   4    0.77    0.34
 -21  -3   4    1.51    0.33
  21   3  -4    1.51    0.31
  21   3  -4    2.30    0.64
 -21   3   4    0.37    0.65
  21   3  -4    2.07    0.70
 -19  -3   4    8.02    0.84
 -19   3   4    6.51    1.40
 -19   3   4    9.78    1.47
  19   3  -4    7.96    0.78
  19   3  -4    9.57    2.13
  19   3  -4    8.53    1.11
 -17  -3   4    2.09    0.52
 -17   3   4    1.76    0.86
  17   3  -4    2.27    0.71
  17   3  -4    2.54    1.12
  17   3  -4    2.22    0.62
  17   3  -4    1.94    0.50
 -17   3   4    3.20    1.48
 -17   3   4    2.95    0.65
 -17   3   4    1.74    1.00
 -15  -3   4    8.49    0.99
 -15  -3   4    4.42    1.26
 -15  -3   4    4.57    1.08
 -15   3   4    6.84    1.20
 -15   3   4    7.97    2.11
  15   3  -4    8.77    1.17
 -15   3   4    7.21    1.07
 -15   3   4    8.14    1.62
  15   3  -4    7.81    0.81
  15   3  -4    7.57    1.09
  15   3  -4   10.03    1.67
 -13  -3   4   19.30    1.60
 -13  -3   4   18.48    1.38
  13  -3  -4   18.94    2.27
 -13  -3   4   17.09    1.58
 -13  -3   4   15.57    2.73
  13   3  -4   20.23    3.65
 -13   3   4   15.75    2.94
 -13   3   4   20.48    1.80
 -13   3   4   18.82    1.45
  13   3  -4   19.43    1.25
 -13   3   4   17.47    2.27
  13   3  -4   18.08    1.44
 -13   3   4   16.88    1.76
  13   3  -4   16.54    1.48
  13   3  -4   19.78    1.84
 -11  -3   4   21.97    1.63
  11  -3  -4   22.03    2.21
 -11  -3   4   20.93    2.89
 -11  -3   4   20.61    1.45
 -11  -3   4   21.68    1.66
 -11   3   4   25.13    1.82
 -11   3   4   22.30    2.13
  11   3  -4   21.99    3.49
 -11   3   4   21.16    1.52
 -11   3   4   23.57    1.73
 -11   3   4   19.36    2.94
  11   3  -4   19.75    1.35
  11   3  -4   18.07    2.46
  -9  -3   4   27.91    2.89
  -9  -3   4   24.67    1.82
  -9  -3   4   26.56    1.85
  -9  -3   4   26.53    1.64
   9   3  -4   25.59    1.56
   9   3  -4   24.05    2.64
  -9   3   4   26.33    2.16
  -9   3   4   24.92    2.62
   9   3  -4   28.78    3.59
  -7  -3   4    0.84    0.36
   7  -3  -4    0.62    0.21
   7   3  -4    1.02    0.30
   7   3  -4    1.31    0.63
  -5  -3   4   23.76    2.43
   5  -3  -4   23.32    1.97
   5  -3  -4   20.47    1.77
   5   3  -4   21.88    2.74
   5   3  -4   21.24    2.09
   3  -3  -4   14.12    1.69
   3  -3  -4   15.25    1.71
   3  -3  -4   13.40    1.70
   3   3  -4   17.06    2.43
   3   3  -4   13.41    1.65
   1  -3  -4   29.07    2.44
   1  -3  -4   27.01    2.23
   1  -3  -4   25.77    2.39
   1   3  -4   26.31    2.30
   1   3  -4   25.14    1.62
  -1   3   4   30.22    2.44
   1   3  -4   27.26    3.04
  -1  -3  -4   24.37    2.41
  -1  -3  -4   22.81    1.76
  -1  -3  -4   24.24    2.07
  -1  -3  -4   21.88    1.47
  -1  -3  -4   22.17    2.37
   1  -3   4   22.03    1.45
  -1   3  -4   25.82    2.86
  -1   3  -4   23.15    1.43
  -1   3  -4   23.02    1.80
  -3  -3  -4   11.84    2.09
  -3  -3  -4   14.42    1.80
  -3  -3  -4   12.86    1.35
   3  -3   4   13.33    0.99
  -3  -3  -4   11.43    2.38
  -3  -3  -4   13.16    1.05
  -3   3  -4   13.32    1.06
  -3   3  -4   14.19    1.17
  -3   3  -4   15.85    2.55
  -3   3  -4   13.94    1.49
  -3   3  -4   13.37    0.99
  -5  -3  -4   10.81    2.00
  -5  -3  -4    8.43    2.10
  -5  -3  -4   12.36    1.02
  -5  -3  -4    8.83    2.59
  -5  -3  -4   12.96    1.33
   5  -3   4   11.16    1.04
  -5   3  -4   12.28    1.80
   5   3   4   12.08    0.91
  -5   3  -4   12.67    2.60
  -5   3  -4   13.17    1.17
  -5   3  -4   12.19    1.00
  -5   3  -4   11.87    1.07
  -7  -3  -4    0.05    0.48
   7  -3   4    0.29    0.55
  -7  -3  -4   -0.07    0.59
  -7  -3  -4   -0.04    0.34
  -7  -3  -4    0.62    0.74
  -7  -3  -4    0.33    0.66
   7   3   4    1.05    0.68
  -7   3  -4   -0.65    1.07
   7   3   4    0.65    0.46
  -7   3  -4    0.22    0.51
  -7   3  -4    0.10    0.61
  -7   3  -4    0.10    0.71
   7   3   4    0.06    0.77
   7   3   4    0.25    0.93
  -7   3  -4    0.44    0.51
  -9  -3  -4    0.11    0.32
  -9  -3  -4    0.29    0.58
  -9  -3  -4   -0.35    0.39
  -9  -3  -4    0.96    0.71
   9  -3   4    0.20    0.60
  -9  -3  -4    0.14    0.50
   9   3   4    0.98    0.66
  -9   3  -4   -0.28    0.71
   9   3   4    0.59    0.52
   9   3   4   -0.64    0.62
  -9   3  -4   -0.04    1.31
  -9   3  -4    0.13    0.54
  -9   3  -4    0.03    0.63
  -9   3  -4    0.35    0.49
 -11  -3  -4    2.28    0.69
 -11  -3  -4    1.42    0.45
 -11   3  -4    1.79    0.56
  11   3   4    2.35    1.14
  11   3   4    0.50    0.73
 -11   3  -4    0.82    0.60
  11   3   4    1.93    0.57
 -11   3  -4    1.89    0.73
  11   3   4    1.42    0.62
 -11   3  -4    3.65    1.48
 -13  -3  -4    1.72    0.62
 -13  -3  -4    1.76    0.41
 -13   3  -4    1.17    0.68
  13   3   4    1.22    0.95
  13   3   4    1.16    0.45
 -13   3  -4    0.41    0.88
  13   3   4    1.66    0.64
 -15  -3  -4    0.86    0.20
 -15  -3  -4    0.25    0.41
  15   3   4    0.24    0.26
 -15   3  -4    0.47    0.46
  15   3   4   -0.12    0.33
 -18  -4   4    2.40    0.47
 -18   4   4    1.75    0.95
  18   4  -4    4.00    0.81
  18   4  -4    5.68    1.44
 -18   4   4    2.92    0.85
 -18   4   4    4.73    1.63
 -18   4   4    3.38    0.69
  18   4  -4    2.86    0.59
 -16  -4   4   -0.03    0.82
 -16  -4   4    0.50    0.30
 -16  -4   4    0.82    0.48
 -16   4   4    0.72    0.97
 -16   4   4    0.08    0.84
 -16   4   4   -0.05    1.32
 -16   4   4    0.98    0.62
  16   4  -4    0.69    0.55
  16   4  -4    0.63    0.64
  16   4  -4    0.56    1.02
 -14  -4   4    7.70    0.90
 -14   4   4    7.21    2.07
  14   4  -4    6.97    0.79
  14   4  -4    7.61    1.58
 -14   4   4    6.96    1.07
 -14   4   4    6.40    1.44
 -14   4   4    6.56    1.24
 -12  -4   4    3.05    0.63
 -12  -4   4    3.47    0.59
 -12  -4   4    6.12    1.33
 -12   4   4    2.71    1.33
 -12   4   4    3.97    0.74
 -12   4   4    2.29    0.78
 -12   4   4    4.97    0.99
 -10  -4   4    3.56    0.60
 -10  -4   4    4.90    1.26
 -10  -4   4    4.33    0.79
 -10   4   4    3.36    1.22
 -10   4   4    5.98    1.40
  10   4  -4    3.32    0.56
 -10   4   4    4.00    0.69
 -10   4   4    5.33    1.23
  -8  -4   4    9.65    0.88
  -8  -4   4    9.57    1.37
   8  -4  -4    9.09    1.71
   8  -4  -4    8.31    1.02
  -8  -4   4    8.06    1.07
  -8  -4   4    9.97    2.44
  -8   4   4    9.75    0.96
   8   4  -4    8.10    2.76
  -6  -4   4   10.67    0.91
  -6  -4   4   10.63    1.28
  -6  -4   4   12.66    1.34
   6  -4  -4   10.61    1.72
  -6  -4   4   10.56    1.10
  -6  -4   4   11.00    2.39
   6  -4  -4   10.06    1.09
   6   4  -4   10.61    1.81
  -6   4   4   11.92    0.94
   6   4  -4   11.45    2.67
  -4  -4   4   23.26    1.61
   4  -4  -4   20.77    1.55
  -4  -4   4   21.27    1.77
   4  -4  -4   24.35    2.20
   4  -4  -4   24.07    1.65
  -4  -4   4   25.67    1.51
  -4  -4   4   29.05    2.91
   4  -4  -4   25.81    1.62
  -4  -4   4   22.31    1.72
   4   4  -4   24.87    2.45
   2  -4  -4    7.15    1.69
  -2  -4   4    7.13    0.85
   2  -4  -4    7.98    0.88
   2  -4  -4    7.93    0.91
   2  -4  -4    9.05    1.68
   2  -4  -4    8.36    1.73
  -2  -4   4    9.56    0.77
   2  -4  -4    8.26    1.07
   2   4  -4    8.96    1.62
   2   4  -4   10.39    2.47
   0  -4  -4    3.91    0.82
   0  -4   4    4.09    0.67
   0  -4  -4    3.38    0.58
   0  -4  -4    6.07    1.70
   0  -4   4    3.66    0.71
   0  -4  -4    4.16    0.82
   0   4  -4    3.62    0.51
   0   4  -4    2.06    0.84
  -2  -4  -4    9.78    1.76
  -2  -4  -4   11.13    2.15
   2  -4   4    6.59    0.83
  -2  -4  -4    5.78    1.99
   2  -4   4    9.19    0.81
  -2  -4  -4    9.63    1.09
  -2  -4  -4    9.07    0.99
  -2  -4  -4    8.66    1.34
  -2   4  -4    8.57    1.04
  -2   4  -4    9.27    0.81
  -2   4  -4    7.80    1.48
  -2   4  -4    9.26    0.86
  -2   4  -4    9.67    2.41
   4  -4   4   37.92    2.34
  -4  -4  -4   38.49    2.41
  -4  -4  -4   39.19    2.57
  -4  -4  -4   39.64    3.34
   4  -4   4   38.37    2.33
  -4  -4  -4   30.56    3.51
  -4   4  -4   38.85    2.97
  -4   4  -4   39.60    2.44
  -4   4  -4   39.76    4.05
  -4   4  -4   39.50    2.37
  -6  -4  -4    0.68    0.76
  -6  -4  -4    0.19    0.36
  -6  -4  -4    0.17    0.58
  -6  -4  -4   -0.28    0.40
  -6   4  -4    0.85    0.63
   6   4   4   -0.72    0.41
  -6   4  -4    0.08    1.10
  -6   4  -4   -0.53    0.49
  -6   4  -4   -0.48    0.65
  -6   4  -4    0.04    0.49
  -8  -4  -4   -0.46    0.28
  -8  -4  -4   -0.44    0.47
  -8  -4  -4    0.38    0.21
  -8   4  -4    0.05    0.52
  -8   4  -4   -1.01    0.79
   8   4   4    0.31    0.48
   8   4   4    0.08    0.64
  -8   4  -4   -1.27    1.23
  -8   4  -4    0.38    0.96
 -10  -4  -4    0.36    0.18
 -10  -4  -4    0.41    0.70
  10   4   4    0.41    0.50
  10   4   4    1.32    0.71
  10   4   4    0.60    0.59
 -10   4  -4    0.43    0.72
  10   4   4    0.05    1.04
 -10   4  -4    0.14    0.77
 -10   4  -4   -1.96    1.29
 -10   4  -4   -0.29    0.55
 -12  -4  -4    1.57    0.70
 -12  -4  -4    1.15    0.26
 -12   4  -4    1.79    1.01
  12   4   4    0.72    0.41
  12   4   4    1.36    0.62
 -12   4  -4    0.46    0.74
  12   4   4    0.01    0.85
 -17  -5   4    2.49    0.43
  17   5  -4    3.85    0.51
 -17   5   4    3.48    0.80
 -15  -5   4    2.69    0.56
 -15  -5   4    3.98    0.80
 -15  -5   4    3.08    0.82
 -15   5   4    2.86    0.64
 -15   5   4    3.03    0.87
  15   5  -4    3.05    0.59
  15   5  -4    2.26    0.46
 -15   5   4    4.27    1.29
 -13  -5   4   11.09    1.16
 -13  -5   4   13.01    1.24
 -13  -5   4   14.74    1.54
  13   5  -4   12.98    1.23
 -13   5   4   13.59    1.25
 -13   5   4   15.40    2.29
 -13   5   4   13.60    1.77
  13   5  -4   12.13    1.00
 -13   5   4   13.28    1.70
 -11  -5   4    1.90    0.52
 -11  -5   4    2.31    0.64
 -11  -5   4    5.63    1.41
 -11   5   4    2.92    0.93
 -11   5   4    3.18    0.71
 -11   5   4    2.68    0.85
 -11   5   4    4.30    1.40
  -9  -5   4   16.73    1.43
  -9  -5   4   17.55    1.29
  -9  -5   4   16.82    1.73
  -9   5   4   15.27    2.17
  -9   5   4   14.54    1.33
  -9   5   4   16.45    1.48
   7  -5  -4   26.13    1.94
  -7  -5   4   29.06    1.84
  -7  -5   4   28.77    1.96
  -7  -5   4   25.56    3.38
  -7  -5   4   29.25    2.23
   7  -5  -4   28.49    2.61
  -7   5   4   29.72    1.88
   5  -5  -4   22.53    1.68
  -5  -5   4   22.65    1.63
  -5  -5   4   23.98    1.55
  -5  -5   4   21.70    2.07
   3  -5  -4    8.43    1.32
  -3  -5   4    9.19    0.88
   3  -5  -4    4.72    1.65
   3  -5  -4    7.42    1.10
  -3  -5   4    8.09    1.01
  -1  -5   4   44.07    2.84
  -1  -5   4   47.60    2.80
   1  -5  -4   47.53    2.88
   1  -5  -4   48.46    2.90
   1  -5  -4   43.47    3.75
   1  -5  -4   47.70    3.53
   1  -5  -4   47.88    3.00
   1   5  -4   48.19    4.58
   1   5  -4   45.32    2.75
  -1  -5  -4    6.91    1.84
   1  -5   4    8.84    1.02
  -1  -5  -4    8.67    1.33
   1  -5   4    9.26    0.91
  -1  -5  -4    8.61    1.16
  -1  -5  -4    8.55    1.22
  -1   5  -4    8.51    2.38
  -1   5  -4    8.56    0.86
  -1   5  -4    9.68    0.97
  -3  -5  -4    4.63    0.72
  -3  -5  -4    5.16    1.31
   3  -5   4    3.70    0.84
   3  -5   4    4.23    0.77
  -3   5  -4    5.54    0.95
  -3   5  -4    4.47    0.79
  -3   5  -4    5.01    1.32
  -3   5  -4    4.35    0.89
  -3   5  -4    2.84    0.94
  -5  -5  -4    7.13    1.29
  -5  -5  -4    5.35    1.07
  -5   5  -4    5.71    1.02
  -5   5  -4    5.26    1.03
  -5   5  -4    6.24    1.42
  -5   5  -4    5.18    0.89
  -7  -5  -4    0.91    0.80
  -7  -5  -4    1.78    0.68
  -7   5  -4    0.34    0.51
  -7   5  -4    0.69    0.58
  -7   5  -4    0.18    0.65
  -7   5  -4    0.69    1.25
  -9  -5  -4   12.79    1.30
  -9   5  -4   13.96    1.42
  -9   5  -4   11.56    1.59
  -9   5  -4   11.02    1.20
  -9   5  -4   12.32    1.03
   9   5   4   10.06    0.94
 -11  -5  -4    4.69    0.91
  11   5   4    5.16    0.79
 -11   5  -4    4.35    0.64
 -11   5  -4    4.76    0.86
 -11   5  -4    4.02    0.93
 -14  -6   4   -0.02    0.38
 -14  -6   4    0.66    0.53
 -14   6   4    0.76    0.46
 -14   6   4    7.13    2.04
 -14   6   4    0.06    0.72
 -12  -6   4    1.10    0.58
 -12  -6   4    1.15    0.48
 -12   6   4    0.48    1.13
 -12   6   4    0.65    0.73
 -12   6   4    1.50    0.55
 -10  -6   4    6.59    1.06
 -10  -6   4    4.92    0.83
 -10   6   4    7.68    1.41
 -10   6   4    5.76    0.88
  -8  -6   4    0.57    0.55
  -8  -6   4    0.34    0.44
  -8   6   4    1.69    0.57
  -6  -6   4   20.99    1.45
   6  -6  -4   18.39    1.64
  -6  -6   4   21.59    1.61
   4  -6  -4   32.93    2.24
  -4  -6   4   32.98    2.07
  -4  -6   4   32.52    2.19
   2  -6  -4    7.17    1.41
  -2  -6   4    9.77    0.95
   2  -6  -4   11.56    1.31
  -2  -6   4   10.00    1.17
   0  -6  -4    2.97    0.91
   0  -6  -4    2.67    0.69
   0  -6   4    2.09    0.47
   0  -6   4    2.61    0.58
   0   6  -4    3.08    0.56
  -2  -6  -4    4.72    1.32
  -2  -6  -4    5.39    1.07
   2  -6   4    5.56    0.95
   2  -6   4    3.88    0.74
  -2   6  -4    5.15    0.95
  -2   6  -4    4.45    0.61
  -4  -6  -4    5.92    1.03
  -4   6  -4    5.89    0.82
  -6  -6  -4    5.14    0.96
  -6   6  -4    4.12    0.95
  -6   6  -4    4.18    0.74
  -6   6  -4    6.81    1.74
  -8  -6  -4    4.38    1.03
  -8   6  -4    3.28    0.62
  -8   6  -4    3.15    0.89
  -9  -7   4    0.90    0.35
  -9  -7   4    0.72    0.52
  -7  -7   4    1.07    0.57
  -7  -7   4    1.10    0.39
   5  -7  -4   -0.62    0.46
  -5  -7   4    0.05    0.38
  -5  -7   4    0.34    0.53
   3  -7  -4    4.00    0.68
  -3  -7   4    3.48    0.67
  -3  -7   4    5.31    0.99
  -1  -7   4    8.88    0.81
   1  -7  -4    9.01    1.16
  -1  -7   4    9.67    1.06
  -1  -7  -4    5.00    1.05
  -3  -7  -4    7.67    1.02
  -3  -7  -4    6.86    1.61
  -3   7  -4    4.76    0.55
 -22   0   5   -0.03    0.33
  22   0  -5    0.43    0.61
 -22   0   5    1.03    1.03
  20   0  -5    1.07    0.47
 -20   0   5    1.77    0.96
  20   0  -5    0.73    0.65
 -18   0   5    0.66    0.97
 -18   0   5    2.94    1.07
  18   0  -5    1.93    0.51
  18   0  -5    2.28    0.70
  18   0  -5    1.85    0.57
  18   0  -5   -0.23    0.65
  16   0  -5    5.60    0.92
  16   0  -5    6.31    1.77
 -16   0   5    3.77    1.11
 -16   0   5    6.32    1.13
  16   0  -5    6.10    0.98
  16   0  -5    6.24    0.79
  14   0  -5   39.66    2.31
 -14   0   5   43.81    3.19
 -14   0   5   32.04    2.76
  14   0  -5   39.36    2.39
  14   0  -5   38.69    2.41
 -14   0   5   38.59    2.65
  14   0  -5   33.25    3.69
 -14   0   5   41.88    2.70
  14   0  -5   39.66    2.67
 -12   0   5  118.63    6.66
  12   0  -5  111.23    7.28
  12   0  -5  120.24    6.68
  12   0  -5  118.30    6.79
  12   0  -5  106.82    6.65
  12   0  -5  124.42    6.63
 -12   0   5  115.05    6.85
  12   0  -5  122.03    7.65
 -10   0   5   18.02    1.28
  10   0  -5   16.38    2.66
  10   0  -5   17.55    1.59
 -10   0   5   17.16    2.16
  10   0  -5   16.06    1.85
  10   0  -5   17.88    1.15
  -8   0   5   37.25    2.70
  -8   0   5   31.91    3.82
   8   0  -5   34.87    2.43
   8   0  -5   37.04    2.80
   8   0  -5   38.25    2.15
   8   0  -5   37.16    3.42
   6   0  -5   69.19    4.85
   6   0  -5   69.40    4.13
   6   0  -5   70.24    4.55
  -6   0   5   69.22    4.20
  -6   0   5   71.74    4.56
  -4   0   5    0.02    0.26
   4   0  -5    0.10    0.54
  -4   0   5    0.30    0.64
   4   0  -5   -0.07    0.26
   4   0  -5   -0.03    0.14
   4   0  -5   -0.51    0.59
   2   0  -5   45.29    3.57
   2   0  -5   46.60    2.92
   2   0  -5   45.18    3.26
  -2   0   5   42.20    2.78
   2   0  -5   44.79    3.30
   0   0   5    5.92    1.24
   0   0  -5    6.98    2.19
   0   0  -5    5.18    1.86
   0   0   5    8.36    0.83
   0   0   5    5.14    1.57
   0   0  -5    5.72    1.34
   2   0   5   25.01    1.54
   2   0   5   24.43    1.89
  -2   0  -5   21.60    2.77
   4   0   5   14.88    1.10
   4   0   5   15.07    1.57
   4   0   5   16.39    1.46
   4   0   5   18.27    1.42
  -4   0  -5   12.47    2.47
  -6   0  -5    6.69    2.49
   6   0   5    6.88    1.23
   6   0   5    9.45    1.08
  -6   0  -5    6.99    0.83
  -6   0  -5    7.20    1.13
   6   0   5    8.33    0.81
   6   0   5    7.67    1.13
  -6   0  -5    8.17    1.01
   8   0   5    1.58    1.13
   8   0   5    1.44    0.59
   8   0   5    1.02    0.57
  -8   0  -5   -0.10    0.77
   8   0   5    1.64    0.68
  -8   0  -5    0.99    0.78
  -8   0  -5    0.44    0.35
   8   0   5    1.72    0.69
  -8   0  -5    0.07    0.76
  10   0   5    0.18    0.63
  10   0   5    0.83    1.12
  10   0   5    0.53    0.72
 -10   0  -5   -0.36    0.32
 -10   0  -5   -1.16    0.83
  10   0   5    1.35    0.75
 -10   0  -5   -0.85    0.90
 -10   0  -5    0.35    0.72
  12   0   5    3.86    1.00
  12   0   5    4.52    0.76
  12   0   5    3.51    0.68
 -12   0  -5    5.10    0.90
 -14   0  -5    5.63    0.76
 -14   0  -5    5.47    1.07
  23  -1  -5   -0.32    0.58
 -23  -1   5   -0.39    0.39
 -23   1   5    0.08    0.53
  23   1  -5    0.07    0.41
 -21  -1   5    3.62    0.80
 -21  -1   5    2.65    0.46
  21  -1  -5    3.76    0.80
 -21   1   5    1.97    0.80
  21   1  -5    4.28    0.89
 -21   1   5    4.02    0.87
  21   1  -5    3.51    0.75
  21   1  -5    2.73    0.59
 -19  -1   5    2.52    0.61
  19  -1  -5    3.77    0.97
 -19  -1   5    2.71    0.97
  19   1  -5    3.20    0.54
  19   1  -5    2.25    0.74
  19   1  -5    3.12    0.87
 -19   1   5    2.41    1.02
  19   1  -5    3.81    1.19
 -19   1   5    2.98    1.06
 -17  -1   5   16.15    1.75
  17  -1  -5   15.45    1.19
  17  -1  -5   16.53    1.38
  17   1  -5   15.87    1.32
 -17   1   5   15.56    2.04
 -17   1   5   15.82    1.92
  17   1  -5   17.27    1.98
  17   1  -5   16.03    1.39
 -17   1   5   11.85    1.83
  17   1  -5   15.96    1.18
 -15  -1   5    3.61    0.90
  15  -1  -5    5.69    0.86
  15  -1  -5    7.91    0.93
 -15   1   5    5.53    1.18
 -15   1   5    4.33    0.99
  15   1  -5    5.90    1.43
 -15   1   5    6.66    1.55
  15   1  -5    6.52    0.72
  15   1  -5    5.80    0.91
 -15   1   5    5.88    1.07
 -15   1   5    5.77    0.89
  15   1  -5    5.50    0.91
  13  -1  -5    6.81    0.83
 -13  -1   5   10.21    1.80
 -13  -1   5    8.36    1.35
 -13  -1   5    7.24    1.31
  13  -1  -5    8.24    0.91
 -13   1   5    7.51    1.41
  13   1  -5    7.50    0.91
  13   1  -5    8.33    1.28
  13   1  -5    8.02    0.70
  13   1  -5    6.17    1.48
 -13   1   5    6.86    0.91
 -13   1   5    7.13    1.41
 -13   1   5    7.87    1.98
  13   1  -5    8.44    2.48
  13   1  -5    8.07    0.88
  11  -1  -5    6.21    1.23
  11  -1  -5    8.62    0.74
 -11  -1   5    7.34    1.54
 -11   1   5    6.43    0.90
  11   1  -5    6.74    1.15
  11   1  -5    9.07    2.36
  11   1  -5    7.64    0.64
 -11   1   5    5.99    1.15
  11   1  -5    6.73    1.45
   9  -1  -5   47.45    3.27
  -9  -1   5   45.93    3.29
   9   1  -5   44.91    2.92
   9   1  -5   48.48    4.00
   9   1  -5   45.52    2.71
   9   1  -5   47.32    3.44
  -9   1   5   49.28    2.82
  -9   1   5   48.15    3.17
  -7  -1   5   10.03    1.88
  -7  -1   5    9.69    1.51
   7  -1  -5   10.11    2.22
   7  -1  -5   10.04    1.69
  -7   1   5   11.07    1.47
  -7   1   5   10.95    1.69
   7   1  -5    9.33    1.59
  -7   1   5   10.60    1.00
   7   1  -5   11.90    2.52
   7   1  -5    9.76    1.18
   5  -1  -5   32.22    2.50
   5  -1  -5   33.17    2.32
  -5  -1   5   30.90    2.68
   5   1  -5   34.23    2.96
  -5   1   5   33.42    2.41
   5   1  -5   31.03    2.08
   5   1  -5   31.57    2.56
  -5   1   5   30.82    2.27
  -3  -1   5  120.24    7.45
   3  -1  -5  126.62    7.49
   3  -1  -5  115.70    6.96
   3   1  -5  118.03    7.33
   3   1  -5  121.54    7.58
  -3   1   5  118.53    6.92
   3   1  -5  115.88    6.89
  -3   1   5  124.53    7.34
  -1  -1   5   50.18    3.79
   1  -1  -5   51.10    3.24
   1   1  -5   49.67    3.19
   1   1  -5   52.19    3.92
  -1   1   5   47.28    3.19
   1   1  -5   55.84    4.07
   1   1  -5   54.13    3.70
  -1   1   5   53.33    3.69
   1   1  -5   50.37    2.96
  -1  -1  -5   24.28    1.98
  -1   1  -5   30.49    3.16
   1   1   5   24.47    1.90
  -1   1  -5   24.42    1.59
  -1   1  -5   25.90    2.88
  -3  -1  -5    0.11    0.22
  -3  -1  -5    0.23    0.57
   3  -1   5    0.41    0.36
   3   1   5   -0.30    0.64
  -3   1  -5    1.39    0.90
   3   1   5    0.08    0.41
  -3   1  -5   -0.03    0.41
  -3   1  -5   -0.19    0.54
   5  -1   5    3.28    0.71
   5  -1   5    3.27    0.67
   5  -1   5    3.74    0.50
  -5  -1  -5    3.12    0.67
  -5  -1  -5    1.93    0.53
   5  -1   5    2.81    0.57
  -5   1  -5    2.87    0.78
  -5   1  -5    3.41    0.87
   5   1   5    3.14    0.84
  -5   1  -5    1.29    0.80
  -5   1  -5    3.67    1.22
   5   1   5    2.47    0.45
   5   1   5    2.63    0.86
  -7  -1  -5    3.42    0.76
   7  -1   5    3.95    0.72
  -7  -1  -5    2.97    0.76
   7  -1   5    3.54    0.72
   7  -1   5    3.11    0.61
  -7   1  -5    3.55    0.57
   7   1   5    3.95    0.77
   7   1   5    3.81    0.69
  -7   1  -5    2.62    0.81
  -7   1  -5    3.28    0.79
   7   1   5    5.12    1.44
   7   1   5    4.79    0.97
  -7   1  -5    4.21    0.91
   9  -1   5    5.03    0.96
  -9  -1  -5    4.65    0.90
   9  -1   5    5.22    1.01
   9  -1   5    4.22    1.01
   9   1   5    5.51    1.22
  -9   1  -5    4.71    0.99
  -9   1  -5    4.23    0.77
   9   1   5    6.33    1.19
  -9   1  -5    6.08    1.34
   9   1   5    4.83    1.03
  -9   1  -5    2.18    1.07
   9   1   5    4.94    0.77
  11  -1   5    0.82    0.74
  11  -1   5    1.83    0.83
 -11  -1  -5    1.95    1.34
 -11  -1  -5    2.05    0.74
 -11   1  -5    1.22    0.85
  11   1   5    1.47    0.69
 -11   1  -5    1.31    1.06
  11   1   5    0.94    0.83
  11   1   5    1.84    1.19
 -13  -1  -5    3.09    0.83
 -13  -1  -5    3.30    0.79
  13   1   5    2.48    0.68
 -13   1  -5    4.16    0.85
  13   1   5    3.92    0.85
  13   1   5    3.82    0.62
 -13   1  -5    2.45    0.72
  13   1   5    3.24    0.99
 -15  -1  -5    0.74    0.39
  15  -1   5    0.96    0.35
 -15   1  -5    0.82    0.62
  15   1   5    0.40    0.40
 -22  -2   5   11.56    0.90
 -22   2   5   12.90    1.22
  22   2  -5   14.39    0.96
  22   2  -5   13.01    0.87
  22   2  -5   12.03    1.08
 -20  -2   5    2.52    0.48
  20   2  -5    2.24    0.47
 -20   2   5    0.41    0.89
  20   2  -5    4.02    0.83
  20   2  -5    2.82    0.69
  20   2  -5    3.25    1.33
 -20   2   5    2.65    0.91
  18  -2  -5    9.99    1.08
 -18  -2   5    7.97    1.17
 -18   2   5    9.78    2.40
  18   2  -5   10.62    1.39
 -18   2   5    9.39    1.69
  18   2  -5   12.20    1.81
  18   2  -5    9.09    0.93
 -16  -2   5    4.69    1.06
  16  -2  -5    6.26    0.98
 -16  -2   5    5.30    0.89
  16   2  -5    4.45    1.00
 -16   2   5    4.90    1.16
 -16   2   5    5.94    1.64
  16   2  -5    5.79    1.03
 -16   2   5    5.54    1.10
 -16   2   5    4.11    0.98
  16   2  -5    7.49    1.64
 -16   2   5    4.23    0.76
  16   2  -5    5.91    0.75
 -14  -2   5   12.53    2.45
 -14  -2   5   15.41    1.13
  14  -2  -5   16.43    2.12
  14  -2  -5   12.75    1.18
  14   2  -5   14.66    1.01
 -14   2   5   12.92    1.67
 -14   2   5   11.45    1.67
  14   2  -5   12.50    1.19
 -14   2   5   14.68    1.88
  14   2  -5   13.10    1.62
 -14   2   5   13.72    1.21
  14   2  -5   13.03    1.22
  14   2  -5   11.94    3.27
 -14   2   5    9.51    2.05
 -14   2   5   10.12    2.77
  12  -2  -5    7.11    1.86
 -12  -2   5    7.14    0.86
 -12  -2   5   12.09    2.01
  12  -2  -5    6.55    0.97
 -12   2   5    9.04    1.38
  12   2  -5    6.82    1.56
  12   2  -5    7.58    2.75
 -12   2   5    7.56    1.57
 -12   2   5    7.36    1.31
  12   2  -5    6.58    0.93
 -12   2   5    8.06    2.26
  12   2  -5    8.33    1.21
 -12   2   5    8.02    0.94
  12   2  -5    7.40    1.05
  12   2  -5    7.45    0.68
 -10  -2   5    5.87    1.67
  10   2  -5    4.47    0.52
 -10   2   5    4.83    0.80
 -10   2   5    4.85    0.98
  10   2  -5    4.75    1.00
  -8  -2   5   16.57    1.99
   8  -2  -5   16.03    1.84
   8   2  -5   16.23    1.89
   8   2  -5   13.47    0.99
   8   2  -5   15.52    1.30
  -8   2   5   14.87    1.62
   8   2  -5   16.35    2.71
  -8   2   5   15.00    1.18
  -6  -2   5   46.90    3.41
   6  -2  -5   47.84    3.18
   6  -2  -5   49.34    3.05
  -6   2   5   48.02    2.80
   6   2  -5   47.71    3.98
   6   2  -5   46.34    3.45
  -6   2   5   49.52    3.08
  -6   2   5   45.70    3.06
   6   2  -5   42.99    2.70
   4  -2  -5   15.07    1.77
   4  -2  -5   15.41    1.65
  -4   2   5   12.29    1.60
   4   2  -5   13.46    1.61
   4   2  -5   13.36    2.79
   4   2  -5   14.69    1.84
  -4   2   5   16.06    1.58
   2  -2  -5   29.08    2.49
   2  -2  -5   24.96    2.14
   2  -2  -5   28.09    2.15
  -2   2   5   22.65    1.95
   2   2  -5   23.73    1.53
  -2   2   5   26.50    2.32
   2   2  -5   25.51    2.30
   2   2  -5   24.84    1.86
   2   2  -5   24.33    2.83
   0  -2  -5   28.06    2.51
   0  -2  -5   26.90    2.66
   0  -2  -5   27.21    2.15
   0   2   5   24.78    1.62
   0   2  -5   25.43    2.91
   0   2  -5   25.20    1.60
   0   2  -5   26.87    1.96
   0   2   5   27.57    1.87
   0   2  -5   25.02    2.37
  -2  -2  -5    5.64    1.83
  -2  -2  -5    6.23    1.34
  -2  -2  -5    5.25    1.76
   2  -2   5    5.23    0.71
  -2   2  -5    7.45    1.83
  -2   2  -5    6.03    2.02
   2   2   5    4.91    0.62
  -2   2  -5    6.33    0.67
  -2   2  -5    6.69    1.22
   2   2   5    5.34    1.05
   4  -2   5   10.94    1.18
  -4  -2  -5   12.02    1.76
   4  -2   5    9.92    1.00
  -4  -2  -5    8.59    1.90
  -4  -2  -5   11.44    2.56
  -4   2  -5   12.50    2.50
   4   2   5   11.68    0.89
  -4   2  -5   12.77    1.13
   4   2   5    9.90    1.36
   4   2   5   12.42    1.19
  -4   2  -5   12.98    0.96
   4   2   5   11.53    1.40
  -4   2  -5   10.89    1.69
  -4   2  -5   11.08    1.01
  -6  -2  -5   10.22    2.65
  -6  -2  -5   12.84    1.34
   6  -2   5    9.52    1.16
   6  -2   5   12.08    1.06
  -6  -2  -5    8.99    2.00
  -6   2  -5   13.03    1.09
  -6   2  -5   14.42    2.81
   6   2   5   14.63    1.45
  -6   2  -5   12.86    1.21
   6   2   5   12.79    0.98
   6   2   5   13.70    1.26
   6   2   5   12.76    1.67
  -6   2  -5   12.70    2.06
  -6   2  -5   12.70    1.52
  -6   2  -5   13.47    1.12
   8  -2   5    5.65    0.89
   8  -2   5    6.33    1.07
  -8  -2  -5    6.05    1.16
  -8   2  -5    7.49    0.98
  -8   2  -5    5.64    1.05
  -8   2  -5   14.38    2.73
  -8   2  -5    5.04    0.93
  -8   2  -5    6.59    1.50
   8   2   5    6.99    1.26
   8   2   5    6.83    0.81
   8   2   5    8.31    1.13
   8   2   5    8.36    1.61
 -10  -2  -5    1.16    0.78
 -10   2  -5    1.65    0.86
  10   2   5    1.06    0.56
  10   2   5    1.80    1.17
 -12  -2  -5    0.48    0.60
  12  -2   5    0.70    0.49
  12   2   5    1.09    1.05
 -12   2  -5    0.45    0.66
  12   2   5    0.75    0.63
 -12   2  -5    0.94    0.87
  12   2   5    0.94    0.65
 -14  -2  -5    0.94    0.30
 -14   2  -5    0.83    0.52
 -14   2  -5    1.32    0.68
  14   2   5    1.07    0.36
 -21  -3   5    1.15    0.34
  21   3  -5    0.88    0.48
 -21   3   5    1.13    0.70
  21   3  -5    1.27    0.42
  21   3  -5    1.23    0.42
  21   3  -5    0.77    1.01
 -19  -3   5   23.44    1.53
 -19   3   5   27.54    2.08
  19   3  -5   23.02    1.52
  19   3  -5   25.20    1.63
  19   3  -5   19.78    1.71
 -17  -3   5    2.07    0.52
  17   3  -5    3.35    0.72
  17   3  -5    3.02    0.73
 -17   3   5    3.67    0.70
 -17   3   5    3.11    1.10
  17   3  -5    4.16    0.96
 -17   3   5    1.01    0.93
 -17   3   5    4.37    1.56
  17   3  -5    4.62    1.19
 -15  -3   5   17.37    1.32
 -15  -3   5   17.19    1.55
 -15  -3   5   16.74    2.91
 -15  -3   5   14.69    1.56
  15   3  -5   18.50    1.44
 -15   3   5   16.41    1.99
  15   3  -5   16.63    1.46
 -15   3   5   19.53    2.46
  15   3  -5   16.75    1.22
 -15   3   5   18.72    1.93
  15   3  -5   21.35    1.93
 -15   3   5   16.39    1.44
  13  -3  -5   30.33    2.61
 -13  -3   5   23.82    1.83
 -13  -3   5   27.64    1.72
 -13  -3   5   26.72    3.06
 -13  -3   5   22.24    1.95
 -13   3   5   30.37    2.21
 -13   3   5   31.36    2.24
  13   3  -5   26.13    1.63
  13   3  -5   27.16    4.06
 -13   3   5   25.73    1.83
  13   3  -5   25.48    1.82
  13   3  -5   23.16    1.79
 -13   3   5   25.62    2.48
 -13   3   5   21.53    3.46
  13   3  -5   26.45    2.08
 -11  -3   5   26.76    1.70
  11  -3  -5   27.64    2.48
 -11  -3   5   25.97    1.94
 -11  -3   5   25.88    1.87
 -11  -3   5   27.63    3.02
  11   3  -5   17.19    3.50
 -11   3   5   28.05    1.81
 -11   3   5   26.14    2.38
  11   3  -5   27.13    3.83
 -11   3   5   30.84    2.13
  11   3  -5   27.76    1.98
  11   3  -5   23.40    1.62
 -11   3   5   30.35    2.09
  -9  -3   5    3.34    0.60
   9  -3  -5    3.78    0.56
  -9  -3   5    3.52    0.62
  -9   3   5    3.92    0.79
  -9   3   5    5.00    0.90
   9   3  -5    1.65    0.77
   9   3  -5    2.64    0.45
  -9   3   5    2.00    0.77
  -9   3   5    2.44    0.99
   7  -3  -5    3.47    0.79
  -7  -3   5    2.58    0.68
  -7  -3   5    2.90    0.56
  -7  -3   5    5.58    0.81
  -7   3   5    3.12    0.95
   7   3  -5    2.36    0.39
   7   3  -5    1.19    0.61
   5  -3  -5   30.52    2.22
   5  -3  -5   29.58    2.37
  -5  -3   5   28.54    1.73
   5  -3  -5   27.55    1.80
  -5  -3   5   31.37    1.84
  -5  -3   5   28.37    2.69
   5   3  -5   28.47    3.03
   5   3  -5   25.77    1.67
   5   3  -5   26.09    2.45
  -5   3   5   28.54    1.79
   3  -3  -5   28.21    2.25
   3  -3  -5   25.85    1.76
  -3  -3   5   28.47    1.71
   3  -3  -5   30.36    2.40
   3  -3  -5   31.06    2.34
  -3   3   5   27.02    2.58
   3   3  -5   27.61    2.90
   3   3  -5   27.97    2.41
  -3   3   5   26.47    1.72
   3   3  -5   28.23    1.66
   1  -3  -5   37.99    3.22
   1  -3  -5   51.27    3.66
   1  -3  -5   38.36    2.46
  -1  -3   5   40.83    2.44
   1  -3  -5   42.88    3.18
   1   3  -5   48.99    4.23
   1   3  -5   41.07    2.42
   1   3  -5   40.94    2.72
  -1   3   5   38.46    2.52
   1   3  -5   40.69    3.16
   1  -3   5    1.80    0.38
  -1  -3  -5    2.02    0.45
  -1  -3  -5    3.74    0.79
  -1   3  -5    1.87    0.36
  -1   3  -5    3.47    0.77
  -1   3  -5    1.81    0.41
  -1   3  -5    1.86    0.81
  -1   3  -5    0.99    0.67
  -3  -3  -5    5.72    1.17
   3  -3   5    5.89    0.73
  -3  -3  -5    5.65    2.01
  -3  -3  -5    5.70    0.82
  -3  -3  -5    6.13    1.67
  -3   3  -5    5.75    0.85
  -3   3  -5    6.39    0.97
   3   3   5    5.82    0.67
  -3   3  -5    6.51    0.74
  -3   3  -5    7.35    1.52
  -5  -3  -5   28.68    3.27
  -5  -3  -5   33.69    2.24
   5  -3   5   34.18    2.19
  -5  -3  -5   35.16    2.41
  -5   3  -5   36.00    2.27
  -5   3  -5   36.31    2.21
  -5   3  -5   35.59    3.92
   5   3   5   36.09    2.14
  -5   3  -5   34.20    2.85
   5   3   5   37.10    2.32
   5   3   5   35.41    2.53
  -5   3  -5   36.89    2.32
   5   3   5   37.28    2.56
  -7  -3  -5    1.64    0.53
   7  -3   5    1.54    0.58
  -7  -3  -5    2.04    0.74
  -7   3  -5    0.91    0.53
   7   3   5    1.96    0.77
  -7   3  -5    0.79    0.78
  -7   3  -5    1.20    0.54
  -7   3  -5    2.02    1.27
   7   3   5    2.00    1.01
   7   3   5    1.53    0.49
  -7   3  -5    2.35    0.69
   9  -3   5    6.54    1.02
  -9  -3  -5    6.27    1.12
  -9   3  -5    5.44    0.88
   9   3   5    4.26    1.03
   9   3   5    6.30    1.15
  -9   3  -5    3.85    1.01
   9   3   5    5.47    0.77
  -9   3  -5    8.38    1.46
  -9   3  -5    5.71    1.63
  -9   3  -5    5.27    1.03
 -11  -3  -5    1.61    0.68
 -11  -3  -5    1.18    0.37
  11   3   5    1.34    1.00
 -11   3  -5    1.25    0.57
 -11   3  -5    0.90    0.69
  11   3   5    0.70    0.60
  11   3   5    1.14    0.50
  11   3   5    1.00    0.61
 -13  -3  -5    1.15    0.51
 -13  -3  -5    1.77    0.32
  13   3   5    1.81    0.50
 -13   3  -5   -0.22    0.56
 -20  -4   5    0.62    0.32
 -20   4   5    0.95    0.65
 -20   4   5    0.40    0.71
  20   4  -5    0.14    0.32
  20   4  -5    0.50    0.40
 -18  -4   5    0.63    0.42
 -18   4   5    0.77    0.51
 -18   4   5   -0.18    0.94
  18   4  -5   -0.06    0.41
 -18   4   5    2.11    1.10
  18   4  -5    0.95    0.54
  18   4  -5    0.84    0.88
 -16  -4   5    8.29    0.95
 -16  -4   5    9.32    1.18
 -16   4   5    8.79    1.11
 -16   4   5    9.62    1.80
  16   4  -5   13.36    1.63
  16   4  -5    9.74    0.86
  16   4  -5    9.51    1.07
  16   4  -5    6.22    1.16
 -16   4   5    9.16    2.25
 -16   4   5    9.27    1.71
 -14  -4   5    2.71    0.58
 -14  -4   5    2.02    0.91
 -14  -4   5    2.08    0.61
 -14   4   5    2.29    0.94
 -14   4   5    2.73    1.37
 -14   4   5    3.24    0.74
  14   4  -5    3.28    0.68
 -14   4   5    3.15    1.12
  14   4  -5    2.84    0.94
  14   4  -5    2.63    1.06
 -12  -4   5   11.96    1.13
 -12  -4   5   13.91    1.48
 -12  -4   5   10.15    2.76
 -12  -4   5   12.86    1.29
  12  -4  -5    8.65    1.91
 -12   4   5   12.28    2.13
  12   4  -5   13.20    0.98
 -12   4   5   11.57    1.64
 -12   4   5   12.64    1.26
 -12   4   5   15.81    1.74
 -10  -4   5   33.36    3.49
 -10  -4   5   30.34    2.23
 -10  -4   5   31.21    2.03
 -10  -4   5   28.62    1.91
  10  -4  -5   30.77    2.69
 -10   4   5   32.36    2.43
 -10   4   5   29.80    2.01
  10   4  -5   29.08    1.82
 -10   4   5   27.64    2.68
  10   4  -5   23.55    3.97
   8  -4  -5   13.40    1.22
  -8  -4   5   11.06    2.53
   8  -4  -5   12.66    1.94
  -8  -4   5   15.06    1.55
  -8   4   5   13.35    1.21
  -8   4   5   14.51    1.96
   8   4  -5   11.51    2.93
   8   4  -5   14.27    0.95
  -8   4   5   12.97    1.98
  -6  -4   5    4.38    0.69
   6  -4  -5    3.78    0.89
  -6  -4   5    7.08    1.23
  -6  -4   5    3.81    0.88
  -6   4   5    5.47    0.80
   6   4  -5    2.47    1.40
   4  -4  -5   13.80    1.85
   4  -4  -5   13.94    1.74
  -4  -4   5   13.83    0.99
  -4  -4   5   12.21    1.10
   4  -4  -5   12.43    1.15
   4   4  -5   12.54    0.93
   4   4  -5    7.77    1.83
   4   4  -5   11.57    2.50
   2  -4  -5    9.78    0.99
   2  -4  -5    8.81    1.84
   2  -4  -5    8.02    0.97
  -2  -4   5   10.26    0.88
   2  -4  -5   10.87    1.81
  -2  -4   5    9.89    0.89
   2   4  -5    9.09    0.74
   2   4  -5    8.28    1.82
   2   4  -5    8.93    2.56
   0  -4  -5   20.15    2.41
   0  -4  -5   18.99    1.50
   0  -4  -5   21.38    2.11
   0  -4  -5   14.91    2.37
   0  -4   5   20.42    1.50
   0  -4   5   16.29    1.32
   0   4  -5   18.37    1.45
   0   4  -5   20.65    3.04
   0   4  -5   20.03    1.26
   0   4  -5   21.05    1.95
   0   4  -5   17.48    1.32
  -2  -4  -5   11.50    1.97
  -2  -4  -5    6.11    2.04
  -2  -4  -5    9.87    1.28
  -2  -4  -5    7.03    2.12
  -2  -4  -5   10.21    1.07
   2  -4   5   10.81    0.89
   2  -4   5    7.90    0.89
  -2   4  -5   11.44    1.77
  -2   4  -5   10.34    2.57
  -2   4  -5   11.15    1.46
  -2   4  -5   10.65    0.92
  -4  -4  -5    9.01    2.29
  -4  -4  -5   13.98    1.51
  -4  -4  -5   11.94    1.21
  -4  -4  -5   17.42    2.37
  -4   4  -5   13.26    1.19
  -4   4  -5   13.57    2.14
  -4   4  -5   12.43    1.27
  -4   4  -5   12.55    1.11
  -4   4  -5   12.99    2.93
  -6  -4  -5    5.62    1.01
  -6  -4  -5    6.63    1.28
  -6  -4  -5   10.68    2.14
   6   4   5    7.29    1.35
  -6   4  -5    6.02    0.92
  -6   4  -5    8.74    2.82
  -6   4  -5    5.71    1.07
  -6   4  -5    6.66    1.74
  -6   4  -5    6.31    1.10
   6   4   5    5.48    0.78
  -8  -4  -5   19.38    1.57
  -8  -4  -5   21.35    1.67
   8   4   5   22.59    1.66
   8   4   5   13.73    2.10
   8   4   5   20.04    1.40
  -8   4  -5   20.48    1.60
  -8   4  -5   20.72    1.52
  -8   4  -5   20.84    1.48
  -8   4  -5   21.97    2.71
 -10  -4  -5    1.26    0.66
 -10   4  -5    1.09    0.49
  10   4   5    1.51    0.47
 -10   4  -5    1.01    0.57
 -10   4  -5    1.01    1.23
 -10   4  -5    0.72    0.69
  10   4   5    1.05    0.89
 -12  -4  -5    1.22    0.52
  12   4   5    1.14    0.50
 -12   4  -5    0.85    0.52
 -12   4  -5    1.12    0.55
  12   4   5    0.95    0.33
 -17  -5   5    4.86    0.69
  17   5  -5    5.41    0.80
 -17   5   5    5.43    0.92
 -17   5   5    4.47    1.17
  17   5  -5    5.17    0.61
 -17   5   5    4.82    0.89
 -15  -5   5    4.01    0.87
 -15  -5   5    1.47    0.50
  15   5  -5    2.63    0.59
 -15   5   5    2.66    0.92
  15   5  -5    3.67    0.61
 -15   5   5    2.84    0.66
 -15   5   5    3.72    1.97
 -13  -5   5    5.15    0.99
 -13  -5   5    5.12    0.87
 -13  -5   5    7.68    1.39
 -13   5   5    4.74    1.00
 -13   5   5    5.49    1.51
 -13   5   5    3.91    1.11
  13   5  -5    5.99    0.72
  13   5  -5    6.04    1.03
 -13   5   5    4.38    1.02
 -11  -5   5    4.82    0.88
 -11  -5   5    8.67    1.40
 -11  -5   5    5.19    1.04
 -11   5   5    4.29    0.99
 -11   5   5    5.31    1.38
 -11   5   5    4.81    0.78
 -11   5   5    4.49    1.05
  -9  -5   5    2.77    0.56
  -9  -5   5    6.94    1.56
   9  -5  -5    1.34    0.57
  -9  -5   5    2.88    0.56
  -9   5   5    2.82    0.68
  -9   5   5    5.96    1.45
  -7  -5   5    2.65    0.53
  -7  -5   5    1.54    0.53
   7  -5  -5    2.43    0.68
  -7   5   5    1.96    0.63
  -5  -5   5   10.05    0.90
  -5  -5   5    7.68    1.04
   5  -5  -5    7.95    1.17
   5   5  -5    8.58    2.70
  -3  -5   5   31.87    1.90
   3  -5  -5   29.68    2.01
   3  -5  -5   25.52    2.63
   3  -5  -5   28.18    2.74
  -3  -5   5   29.45    1.94
   3   5  -5   30.49    3.84
   1  -5  -5    8.11    2.01
  -1  -5   5   12.67    1.03
   1  -5  -5   12.64    1.88
  -1  -5   5   11.48    1.14
   1  -5  -5   12.17    1.46
   1  -5  -5   13.48    1.24
   1   5  -5   10.75    2.58
   1   5  -5   12.55    0.94
   1   5  -5   10.38    1.05
   1  -5   5   19.08    1.47
  -1  -5  -5   15.33    2.45
  -1  -5  -5   21.47    1.56
  -1  -5  -5   21.08    1.77
   1  -5   5   19.06    1.40
  -1   5  -5   19.71    1.52
  -1   5  -5   17.91    2.97
  -1   5  -5   21.03    1.50
  -1   5  -5   20.53    1.40
  -3  -5  -5   16.89    1.83
  -3  -5  -5   19.30    1.66
  -3   5  -5   19.26    1.44
  -3   5  -5   16.89    1.34
  -3   5  -5   15.32    2.83
  -3   5  -5   17.98    1.46
  -3   5  -5   17.55    2.28
  -5  -5  -5   12.76    1.24
  -5  -5  -5   13.63    1.44
  -5   5  -5   12.25    1.14
  -5   5  -5   11.77    1.23
  -5   5  -5   12.36    1.25
  -5   5  -5   12.06    2.22
  -7  -5  -5    8.16    1.20
  -7  -5  -5    6.65    1.11
  -7   5  -5    7.19    0.90
  -7   5  -5    7.65    0.98
   7   5   5    7.76    1.02
   7   5   5    5.81    0.78
  -7   5  -5    8.65    1.05
  -9  -5  -5    3.87    0.94
  -9   5  -5    1.43    1.48
   9   5   5    3.73    0.84
  -9   5  -5    5.04    0.89
  -9   5  -5    4.15    0.95
  -9   5  -5    4.65    0.66
 -14  -6   5    1.12    0.41
 -14  -6   5    1.96    0.49
 -14   6   5    0.54    0.75
 -14   6   5    6.30    1.65
 -14   6   5    1.35    0.48
 -12  -6   5    2.19    0.49
 -12   6   5    3.34    0.58
 -12   6   5    3.06    1.27
 -12   6   5    2.14    0.78
 -10  -6   5    2.31    0.50
 -10  -6   5    4.29    1.06
 -10   6   5    2.96    0.61
 -10   6   5    2.68    0.84
  -8  -6   5    7.11    1.15
  -8  -6   5    5.67    0.84
   8  -6  -5    6.65    0.96
  -8   6   5    4.74    0.89
  -8   6   5    7.73    1.40
  -6  -6   5    6.56    0.86
   6  -6  -5    6.11    1.12
  -6  -6   5    5.47    1.08
  -4  -6   5    2.27    0.57
   4  -6  -5    2.36    0.72
  -4  -6   5    1.71    0.47
  -2  -6   5   13.75    1.14
  -2  -6   5   13.93    1.32
   2  -6  -5   14.68    1.39
   2   6  -5   14.71    1.08
   0  -6  -5    7.91    1.40
   0  -6   5    7.12    0.82
   0  -6   5    5.63    1.01
   0  -6  -5    6.13    1.04
   0   6  -5    5.90    1.16
   0   6  -5    5.93    0.77
  -2  -6  -5   16.87    1.45
  -2  -6  -5   19.66    1.64
  -2   6  -5   19.98    2.01
  -2   6  -5   15.64    1.29
  -4  -6  -5    0.63    0.59
  -4   6  -5    0.73    0.46
  -4   6  -5    0.76    0.49
  -6  -6  -5    3.83    0.95
  -6  -6  -5    5.12    1.01
  -6   6  -5    3.23    0.94
  -6   6  -5    2.84    0.50
  -6   6  -5    2.60    0.54
  -9  -7   5    4.84    0.99
  -9  -7   5    5.52    0.64
  -7  -7   5    2.76    0.63
  -7  -7   5    3.50    0.64
   5  -7  -5    0.57    0.49
  -5  -7   5    0.40    0.37
  -5  -7   5    0.38    0.52
   3  -7  -5    2.54    0.62
  -3  -7   5    2.59    0.53
  -3  -7   5    2.77    0.61
   1  -7  -5    1.24    0.60
  -1  -7  -5    1.89    0.58
  -1   7  -5    3.31    0.63
  -1   7  -5    3.09    0.48
  22   0  -6    0.77    0.54
 -22   0   6    1.22    0.74
 -22   0   6    0.66    0.35
 -20   0   6    0.50    0.78
  20   0  -6    0.72    0.65
 -20   0   6    1.45    0.93
  20   0  -6    0.19    0.48
 -20   0   6   -0.55    0.49
  18   0  -6    3.56    0.93
 -18   0   6    1.78    0.98
 -18   0   6    3.35    1.07
  18   0  -6    2.85    0.73
  18   0  -6    2.35    0.56
  16   0  -6    1.35    0.56
  16   0  -6    0.47    0.64
  16   0  -6    0.66    0.48
  16   0  -6    0.86    1.08
 -16   0   6    0.11    0.94
 -16   0   6    1.01    1.00
  14   0  -6    2.17    0.85
  14   0  -6    4.80    0.80
  14   0  -6    5.21    0.68
  14   0  -6    7.55    1.40
 -14   0   6    3.24    0.99
  14   0  -6    4.47    0.85
 -14   0   6    3.71    0.89
 -14   0   6    4.49    0.92
  12   0  -6   14.54    1.01
 -12   0   6   13.05    1.45
 -12   0   6   14.23    1.08
  12   0  -6   15.27    2.59
 -12   0   6   15.89    1.60
  12   0  -6   14.29    1.86
  12   0  -6   14.03    1.13
  12   0  -6   14.30    1.47
 -12   0   6   13.84    1.75
  12   0  -6   13.35    1.09
  10   0  -6    0.30    0.68
  10   0  -6    0.12    0.59
  10   0  -6    0.02    0.27
 -10   0   6    0.22    0.51
  10   0  -6    0.26    0.37
   8   0  -6   50.20    3.16
   8   0  -6   48.30    4.32
  -8   0   6   51.08    2.94
   8   0  -6   45.21    3.59
  -8   0   6   50.24    3.40
   8   0  -6   51.63    2.88
   6   0  -6   25.35    1.59
   6   0  -6   22.30    2.08
  -6   0   6   23.98    2.41
   6   0  -6   24.95    3.47
   6   0  -6   24.37    1.96
   6   0  -6   23.91    2.38
  -6   0   6   27.31    1.60
   4   0  -6   26.58    2.04
  -4   0   6   27.75    2.62
   4   0  -6   31.78    3.43
  -4   0   6   29.35    2.20
   4   0  -6   28.13    2.63
   4   0  -6   27.86    2.15
  -4   0   6   30.70    1.82
  -2   0   6   60.31    3.88
   2   0  -6   61.36    3.89
   2   0  -6   61.95    4.65
   2   0  -6   62.57    4.38
  -2   0   6   67.62    3.65
   0   0  -6   39.06    3.34
   0   0  -6   33.70    2.33
   0   0   6   39.51    2.67
   0   0   6   42.91    2.37
   0   0  -6   44.26    3.94
   2   0   6    5.92    0.71
   2   0   6    4.85    1.26
   2   0   6    7.37    1.33
   2   0   6    6.75    1.43
   4   0   6   20.11    1.32
   4   0   6   21.76    1.50
  -4   0  -6   16.30    2.73
   4   0   6   21.65    1.81
   4   0   6   19.56    1.69
  -4   0  -6   18.37    1.57
   4   0   6   19.10    1.40
  -4   0  -6   19.78    1.50
   6   0   6    5.19    0.89
   6   0   6    3.65    0.71
  -6   0  -6    1.58    0.83
   6   0   6    4.26    1.17
  -6   0  -6    3.06    0.69
   8   0   6   13.82    1.37
  -8   0  -6    9.48    1.96
  -8   0  -6   13.63    1.46
   8   0   6   14.16    1.86
   8   0   6   13.71    1.25
   8   0   6   13.69    1.28
  -8   0  -6   10.11    1.27
   8   0   6   12.55    1.09
  10   0   6    5.06    1.08
 -10   0  -6    2.23    0.71
  10   0   6    3.78    0.80
  10   0   6    3.00    0.56
 -10   0  -6    3.28    0.93
  10   0   6    2.40    0.69
 -12   0  -6   14.66    1.38
 -12   0  -6   14.43    1.18
  12   0   6   12.50    1.22
 -14   0  -6    0.10    0.57
 -14   0  -6    0.67    0.38
  23  -1  -6    0.28    0.38
 -23  -1   6    0.71    0.57
 -23   1   6    0.21    0.60
  23   1  -6    0.21    0.44
 -21  -1   6    2.20    0.44
  21  -1  -6    2.51    0.61
 -21  -1   6    1.36    0.79
 -21   1   6    2.31    0.42
 -21   1   6    2.59    0.89
  21   1  -6    1.25    0.63
 -21   1   6    1.63    0.80
  21   1  -6    1.49    0.48
  21   1  -6    2.37    0.44
  19  -1  -6    3.73    0.82
 -19  -1   6    3.70    0.57
  19   1  -6    5.08    1.19
  19   1  -6    3.92    0.74
 -19   1   6    1.78    1.02
  19   1  -6    2.89    1.23
  19   1  -6    4.13    1.02
 -19   1   6    2.30    1.35
 -17  -1   6    3.36    0.98
 -17  -1   6    2.57    0.60
  17  -1  -6    2.66    0.69
  17   1  -6    2.60    0.72
  17   1  -6    2.95    1.09
 -17   1   6    3.04    1.09
  17   1  -6    0.46    1.02
  17   1  -6    2.38    0.53
  17   1  -6    2.49    0.57
 -17   1   6    1.36    1.06
 -17   1   6    3.67    1.14
  15  -1  -6    5.31    0.87
 -15  -1   6    5.70    0.85
  15  -1  -6    3.84    0.80
 -15  -1   6    2.89    0.89
  15   1  -6    5.03    1.36
 -15   1   6    2.34    1.38
 -15   1   6    3.17    0.69
  15   1  -6    4.49    0.91
 -15   1   6    4.92    0.97
  15   1  -6    5.03    0.68
 -15   1   6    5.02    1.03
  15   1  -6    4.83    0.85
 -13  -1   6    1.22    0.78
 -13  -1   6    1.73    0.49
  13  -1  -6    1.09    0.42
  13  -1  -6    2.20    0.55
 -13  -1   6   -0.10    1.21
 -13   1   6    1.17    0.56
  13   1  -6    1.27    0.54
  13   1  -6    1.57    0.38
  13   1  -6    1.05    0.43
 -13   1   6    0.99    1.15
 -13   1   6    1.84    0.79
  13   1  -6    1.02    0.69
 -13   1   6    1.61    1.01
  13   1  -6    0.64    0.70
  11  -1  -6    4.48    0.57
  11  -1  -6    3.99    1.04
 -11  -1   6    3.74    0.73
  11   1  -6    4.30    1.10
 -11   1   6    4.14    0.80
 -11   1   6    4.74    1.09
 -11   1   6    4.86    1.34
  11   1  -6    4.54    0.57
 -11   1   6    5.06    1.08
   9  -1  -6   81.04    4.85
   9  -1  -6   75.78    4.95
   9   1  -6   78.24    5.66
   9   1  -6   72.75    5.08
  -9   1   6   77.73    4.77
   9   1  -6   75.97    4.37
  -9   1   6   73.06    5.16
  -9   1   6   82.30    4.46
   9   1  -6   73.98    4.55
   7  -1  -6    6.02    1.51
   7  -1  -6    5.89    1.57
  -7   1   6    6.01    1.19
   7   1  -6    6.24    1.55
  -7   1   6    7.16    0.92
   7   1  -6    6.59    1.15
  -7   1   6    6.86    1.56
   7   1  -6    6.82    0.65
   5  -1  -6   96.84    6.64
   5  -1  -6  107.25    6.34
   5  -1  -6  104.92    6.90
   5   1  -6  106.83    6.76
  -5   1   6  110.72    6.73
   5   1  -6  105.80    6.06
  -5   1   6  113.74    6.11
   5   1  -6  112.76    7.15
  -5   1   6  109.28    6.78
   5   1  -6  103.37    6.41
   3  -1  -6    5.85    1.29
   3   1  -6    6.05    1.57
  -3   1   6    5.36    0.77
  -3   1   6    6.56    1.61
  -1  -1   6    8.87    0.75
   1  -1  -6    7.58    1.37
   1  -1  -6    8.09    1.88
  -1   1   6    8.37    1.33
   1   1  -6    7.81    2.12
  -1   1   6    9.57    0.88
   1   1  -6    9.38    1.48
   1   1  -6    8.86    0.77
   1   1  -6    9.47    2.41
   1   1  -6    8.89    1.61
  -1  -1  -6    0.33    0.19
   1  -1   6    1.70    0.37
  -1   1  -6    1.68    0.42
   1   1   6    0.62    0.42
  -1   1  -6    0.54    0.59
   1   1   6    0.82    0.76
  -1   1  -6    1.58    0.80
  -1   1  -6    0.71    0.64
   3  -1   6   41.58    2.48
  -3  -1  -6   38.94    3.03
   3  -1   6   41.23    2.62
  -3  -1  -6   39.66    2.61
  -3   1  -6   39.78    2.68
  -3   1  -6   44.40    3.18
  -3   1  -6   45.24    2.63
  -3   1  -6   42.90    3.98
   3   1   6   42.28    2.81
  -3   1  -6   43.13    2.55
   3   1   6   43.23    2.50
   5  -1   6    3.36    0.65
  -5  -1  -6    3.27    0.83
   5  -1   6    4.44    0.98
   5  -1   6    4.09    0.66
  -5  -1  -6    4.46    0.76
   5  -1   6    3.64    0.83
   5   1   6    5.75    1.42
   5   1   6    3.78    0.68
   5   1   6    3.61    0.72
   5   1   6    3.93    0.82
  -5   1  -6    3.53    0.57
  -5   1  -6    4.15    0.81
  -5   1  -6    3.70    0.84
  -5   1  -6    3.90    0.95
   7  -1   6    2.79    0.71
   7  -1   6    2.75    0.62
   7  -1   6    1.92    0.72
  -7  -1  -6    2.27    0.80
  -7   1  -6    3.16    0.70
   7   1   6    2.88    0.74
   7   1   6    1.62    0.74
  -7   1  -6    2.31    0.55
  -7   1  -6    2.82    0.87
  -7   1  -6    7.29    2.76
   9  -1   6    2.27    0.65
   9  -1   6    3.43    0.73
  -9  -1  -6    1.75    0.85
   9   1   6    2.69    0.71
   9   1   6    2.18    0.61
  -9   1  -6    1.78    0.92
  -9   1  -6    1.52    0.71
 -11  -1  -6    4.71    0.93
 -11  -1  -6    3.55    0.83
  11  -1   6    3.13    0.69
  11   1   6    3.73    0.71
 -11   1  -6    2.85    0.73
 -11   1  -6    3.00    0.90
  11   1   6    3.18    0.68
  11   1   6    2.00    1.08
  11   1   6    3.12    0.60
 -13  -1  -6    0.57    0.65
 -13  -1  -6    2.49    0.70
 -13   1  -6    1.45    0.71
 -13   1  -6    1.44    0.44
  13   1   6    1.19    0.54
 -22  -2   6    4.12    0.59
  22   2  -6    4.67    0.83
  22   2  -6    4.68    0.55
 -22   2   6    7.25    1.05
  22   2  -6    6.50    0.73
 -22   2   6    4.55    1.00
 -20  -2   6    3.40    0.68
  20  -2  -6    1.45    0.51
  20   2  -6    2.09    0.56
  20   2  -6    1.37    0.68
  20   2  -6    1.86    0.47
  20   2  -6    2.14    1.07
 -20   2   6    3.31    0.96
 -20   2   6    1.30    0.90
 -18  -2   6    9.58    1.24
  18   2  -6   14.13    1.84
  18   2  -6   12.29    0.99
 -18   2   6   11.45    1.12
 -18   2   6   11.90    2.84
 -18   2   6    8.81    1.79
  18   2  -6   12.14    1.19
 -16  -2   6   13.65    1.10
  16  -2  -6   11.89    2.21
 -16  -2   6   12.45    1.37
  16  -2  -6   12.43    1.19
 -16   2   6   10.16    1.21
  16   2  -6   14.34    1.19
  16   2  -6   14.82    1.76
 -16   2   6   11.08    2.61
  16   2  -6   12.45    1.01
 -16   2   6   12.48    1.86
  16   2  -6   10.44    3.82
 -16   2   6   13.50    1.72
  16   2  -6   12.99    1.28
 -16   2   6   12.55    1.86
  14  -2  -6    1.98    0.60
  14  -2  -6    0.56    0.31
 -14  -2   6    0.24    0.43
 -14  -2   6    0.67    0.51
  14   2  -6    1.65    0.44
 -14   2   6    1.32    1.27
 -14   2   6    2.56    0.91
  14   2  -6   -0.48    0.81
  14   2  -6    1.75    0.90
 -14   2   6    1.75    0.64
  14   2  -6    0.79    0.62
  14   2  -6    0.31    0.49
 -14   2   6   -0.41    1.65
 -12  -2   6    6.29    0.75
 -12  -2   6    7.34    1.90
  12  -2  -6    8.59    1.79
  12  -2  -6    5.34    0.84
 -12   2   6    7.07    1.47
 -12   2   6    5.51    1.19
  12   2  -6    6.86    0.92
 -12   2   6    7.94    1.54
  12   2  -6    6.41    1.73
 -12   2   6    6.22    0.89
  12   2  -6    3.95    1.49
  12   2  -6    7.94    1.74
  12   2  -6    5.89    0.65
  12   2  -6    5.77    0.81
 -10  -2   6    8.31    0.88
  10  -2  -6    7.46    2.16
 -10  -2   6    9.65    1.84
 -10  -2   6    7.57    1.05
  10   2  -6    9.25    1.19
 -10   2   6    9.25    1.06
 -10   2   6    8.76    1.34
  10   2  -6    8.47    0.69
  10   2  -6    6.64    1.52
 -10   2   6   10.96    1.56
  10   2  -6    9.75    2.51
 -10   2   6    7.77    1.52
  -8  -2   6   22.27    2.31
   8  -2  -6   22.78    2.09
  -8   2   6   24.52    1.60
   8   2  -6   24.92    3.03
   8   2  -6   22.64    1.42
  -8   2   6   24.23    2.04
   8   2  -6   24.05    2.29
   8   2  -6   23.33    1.72
   6  -2  -6   18.80    1.75
   6  -2  -6   18.39    1.62
   6   2  -6   17.66    2.11
   6   2  -6   15.69    1.48
  -6   2   6   15.51    1.76
   6   2  -6   17.63    2.63
   6   2  -6   16.73    1.11
  -6   2   6   18.39    1.66
  -6   2   6   18.85    1.28
   4  -2  -6    4.77    1.37
   4  -2  -6    5.34    1.56
   4   2  -6    4.65    1.02
  -4   2   6    3.98    0.93
   4   2  -6    4.38    0.54
  -4   2   6    4.16    0.75
   2  -2  -6   38.29    2.67
   2  -2  -6   34.29    2.61
   2  -2  -6   36.53    3.02
  -2   2   6   33.92    2.47
   2   2  -6   35.81    3.26
  -2   2   6   37.78    2.17
   2   2  -6   36.07    2.97
   2   2  -6   35.49    2.44
   2   2  -6   37.02    3.49
   2   2  -6   35.63    2.14
   0  -2  -6    7.48    1.86
   0  -2  -6    5.06    1.52
   0  -2  -6    5.50    1.33
   0  -2   6    5.14    0.73
   0   2  -6    4.69    1.75
   0   2   6    5.68    0.66
   0   2  -6    5.41    1.26
   0   2  -6    6.77    2.05
   0   2  -6    5.24    0.61
   0   2   6    5.09    1.09
  -2  -2  -6   48.30    3.98
  -2  -2  -6   44.33    2.95
   2  -2   6   47.18    2.99
  -2  -2  -6   55.57    3.56
  -2  -2  -6   40.39    3.79
   2   2   6   54.97    3.10
  -2   2  -6   52.28    2.99
  -2   2  -6   53.50    3.08
   2   2   6   53.04    2.96
  -2   2  -6   51.19    4.43
  -2   2  -6   52.60    3.40
  -2   2  -6   52.61    3.02
   2   2   6   49.62    3.23
   2   2   6   53.68    3.19
   4  -2   6    4.58    0.81
   4  -2   6    3.87    0.70
  -4  -2  -6    3.09    0.66
   4   2   6    5.40    1.28
   4   2   6    5.06    1.03
  -4   2  -6    3.76    0.76
  -4   2  -6    5.48    0.98
   4   2   6    3.42    0.93
  -4   2  -6    4.96    0.83
  -4   2  -6    2.08    0.84
  -4   2  -6    3.90    0.80
   4   2   6    3.87    0.66
  -4   2  -6    2.97    1.13
   6  -2   6    2.55    0.57
   6  -2   6    2.40    0.66
  -6  -2  -6    1.69    0.78
   6   2   6    2.90    0.76
  -6   2  -6    0.65    0.89
  -6   2  -6    2.48    0.56
  -6   2  -6    2.04    0.69
  -6   2  -6    2.14    0.89
  -6   2  -6    2.07    0.56
   6   2   6    2.57    0.81
  -6   2  -6    3.49    1.50
   6   2   6    2.73    1.04
   6   2   6    2.48    0.56
   8  -2   6    9.29    1.26
   8  -2   6   12.85    1.14
  -8  -2  -6   12.14    1.32
  -8   2  -6   13.18    1.27
  -8   2  -6   12.58    1.69
   8   2   6   13.43    1.41
   8   2   6   12.22    1.03
   8   2   6   14.23    1.28
  -8   2  -6   11.96    1.23
  -8   2  -6   12.20    1.08
  10  -2   6    2.89    0.62
 -10  -2  -6    2.54    0.69
  10  -2   6    1.95    0.77
  10   2   6    2.05    0.66
 -10   2  -6    2.42    0.72
  10   2   6    3.79    0.98
  10   2   6    2.43    0.58
 -10   2  -6    2.82    0.95
  10   2   6    4.44    1.12
 -12  -2  -6    2.50    0.45
  12   2   6    3.42    0.58
 -12   2  -6    4.29    0.83
  12   2   6    3.95    0.85
  12   2   6    2.12    0.81
 -12   2  -6    1.26    1.03
  12   2   6    1.76    0.85
 -21  -3   6    0.48    0.34
 -21   3   6    0.69    0.70
  21   3  -6    0.48    0.37
  21   3  -6    0.54    0.52
  21   3  -6   -0.10    0.43
 -19  -3   6   10.92    0.94
  19   3  -6   10.05    0.94
  19   3  -6   12.91    1.13
  19   3  -6   10.22    1.18
 -19   3   6   10.77    1.01
  19   3  -6   12.89    1.77
 -19   3   6   12.86    1.76
 -19   3   6    8.33    1.58
 -17  -3   6    5.02    1.16
 -17  -3   6    4.54    0.77
 -17   3   6    1.99    1.17
  17   3  -6    3.46    0.77
  17   3  -6    4.46    1.16
 -17   3   6    4.24    1.04
  17   3  -6    4.41    0.72
  17   3  -6    5.38    0.93
 -17   3   6    4.57    1.60
 -17   3   6    3.91    0.71
 -15  -3   6   13.48    1.09
  15  -3  -6   10.79    2.11
 -15  -3   6   11.48    1.30
  15   3  -6   12.72    1.00
  15   3  -6   12.87    1.30
 -15   3   6   13.77    1.91
 -15   3   6   11.45    2.27
 -15   3   6   12.30    1.28
  15   3  -6   13.46    1.70
 -15   3   6   13.03    1.96
  15   3  -6   12.14    1.19
 -13  -3   6   30.31    1.87
 -13  -3   6   26.22    3.31
 -13  -3   6   28.90    2.05
  13  -3  -6   31.60    2.77
  13   3  -6   29.75    4.08
 -13   3   6   35.94    2.49
 -13   3   6   28.37    2.45
  13   3  -6   28.10    2.23
 -13   3   6   28.12    1.99
  13   3  -6   30.30    2.09
 -13   3   6   30.17    2.74
  13   3  -6   27.85    1.81
 -11  -3   6   -0.08    0.71
 -11  -3   6    0.40    0.41
  11  -3  -6    0.68    0.29
  11  -3  -6    0.58    0.54
 -11  -3   6   -0.23    0.63
 -11   3   6    0.13    0.58
  11   3  -6   -0.25    0.77
  11   3  -6   -0.18    0.40
 -11   3   6    0.76    1.03
  11   3  -6    0.48    0.71
 -11   3   6   -0.43    1.02
  11   3  -6    0.52    0.34
  11   3  -6    1.78    0.60
 -11   3   6    0.69    0.79
  -9  -3   6    9.83    0.86
   9  -3  -6   10.28    1.10
  -9  -3   6    9.70    1.19
   9  -3  -6   10.19    1.61
  -9  -3   6    9.09    1.24
  -9   3   6   10.46    1.02
   9   3  -6   11.95    3.17
   9   3  -6    9.13    0.76
  -9   3   6   11.06    2.89
  -7  -3   6    4.87    0.65
   7  -3  -6    5.18    0.90
  -7  -3   6    4.05    0.91
  -7   3   6    3.99    0.65
   7   3  -6    4.48    0.53
  -7   3   6    3.96    1.03
   5  -3  -6    3.67    0.80
  -5  -3   6    4.02    0.70
   5  -3  -6    6.26    1.25
   5  -3  -6    5.20    1.49
   5   3  -6    3.80    0.48
  -5   3   6    4.38    0.75
   5   3  -6    5.83    2.16
  -3  -3   6   18.84    1.41
   3  -3  -6   24.52    2.11
   3  -3  -6   20.71    1.47
   3  -3  -6   23.70    2.29
  -3  -3   6   20.84    1.39
   3   3  -6   20.38    2.17
   3   3  -6   22.32    1.76
   3   3  -6   21.34    1.35
   3   3  -6   24.30    3.07
  -3   3   6   22.87    1.44
   3   3  -6   23.51    2.69
   1  -3  -6    1.64    0.45
   1  -3  -6    1.84    0.65
  -1  -3   6    1.49    0.38
   1  -3  -6    0.24    0.34
   1  -3  -6    0.39    0.24
  -1  -3   6    1.09    0.36
   1   3  -6    1.08    0.41
   1   3  -6    0.21    0.31
   1   3  -6    0.62    0.64
  -1   3   6    2.18    0.45
   1   3  -6    1.83    0.82
   1   3  -6    2.10    0.56
   1   3  -6    0.90    0.34
   1   3  -6    0.42    0.58
   1  -3   6    1.08    0.39
  -1  -3  -6    1.17    0.46
  -1  -3  -6    0.26    0.35
   1  -3   6    1.24    0.51
  -1  -3  -6    0.36    0.22
  -1  -3  -6    1.79    0.81
  -1   3  -6    1.29    0.59
  -1   3  -6    0.97    0.84
  -1   3  -6    0.17    0.64
  -1   3  -6    1.05    0.41
   1   3   6    0.82    0.43
   1   3   6    0.68    0.85
  -3  -3  -6    3.92    0.87
   3  -3   6    3.56    0.61
  -3  -3  -6    3.24    0.66
   3   3   6    6.10    1.08
  -3   3  -6    3.30    1.14
  -3   3  -6    4.11    1.18
  -3   3  -6    4.16    0.76
   3   3   6    2.50    0.97
   3   3   6    4.89    0.70
  -3   3  -6    3.39    0.62
  -5  -3  -6   12.46    1.12
   5  -3   6   13.22    1.16
  -5  -3  -6    9.82    2.24
  -5  -3  -6   14.18    1.45
  -5   3  -6   13.15    2.25
  -5   3  -6   14.09    1.32
   5   3   6   14.14    1.84
  -5   3  -6   13.77    1.24
  -5   3  -6   13.91    1.18
   5   3   6   11.54    1.34
  -5   3  -6   12.39    2.95
   5   3   6   13.42    1.06
   5   3   6   15.45    1.57
   7  -3   6   15.89    1.24
  -7  -3  -6   15.06    1.45
  -7  -3  -6    9.55    2.37
  -7   3  -6   16.24    2.79
   7   3   6   18.08    1.89
  -7   3  -6   14.09    1.35
  -7   3  -6   15.21    1.23
  -7   3  -6    8.55    3.27
   7   3   6   15.05    1.68
   7   3   6   14.37    1.11
  -7   3  -6   13.91    1.24
  -9  -3  -6   19.22    1.47
   9  -3   6   18.09    1.35
   9   3   6   17.58    1.49
   9   3   6   15.59    1.40
   9   3   6   17.27    1.51
  -9   3  -6   17.14    1.28
  -9   3  -6   17.93    1.45
   9   3   6   20.02    2.03
  -9   3  -6   17.36    1.45
 -11  -3  -6    7.36    1.32
 -11   3  -6    5.33    1.13
  11   3   6    4.62    0.79
  11   3   6    7.49    1.48
 -20  -4   6    0.77    0.34
  20   4  -6    0.98    0.36
  20   4  -6    0.46    0.43
 -20   4   6    0.52    0.67
 -18  -4   6    1.30    0.45
 -18  -4   6    1.15    0.44
 -18   4   6    6.76    1.83
  18   4  -6    1.10    0.53
 -18   4   6    0.94    0.96
 -18   4   6    1.24    0.90
  18   4  -6    1.41    0.42
  18   4  -6    2.62    0.96
 -18   4   6    1.66    0.57
  18   4  -6    0.35    0.61
 -16  -4   6   17.96    1.42
 -16  -4   6   21.84    1.57
 -16   4   6   20.59    1.54
  16   4  -6   20.77    1.54
  16   4  -6   16.81    1.62
  16   4  -6   20.65    1.37
 -16   4   6   18.72    2.16
 -16   4   6   23.49    2.67
  16   4  -6   21.64    2.01
 -16   4   6   17.67    2.08
 -14  -4   6    2.79    0.61
 -14  -4   6    2.49    0.59
 -14   4   6    2.22    1.39
  14   4  -6    2.95    1.01
  14   4  -6    5.79    1.30
  14   4  -6    3.33    0.69
 -14   4   6    3.24    0.72
 -14   4   6    2.81    1.01
 -14   4   6    2.50    1.42
  12  -4  -6   20.20    2.23
 -12  -4   6   19.99    1.39
 -12  -4   6   13.61    2.84
 -12  -4   6   19.10    1.70
 -12  -4   6   17.08    1.59
 -12   4   6   20.98    2.12
 -12   4   6   16.44    2.05
  12   4  -6   19.69    1.88
  12   4  -6   19.48    1.29
 -12   4   6   19.36    1.52
  12   4  -6   17.34    1.47
 -12   4   6   20.85    2.46
 -10  -4   6   23.04    3.05
 -10  -4   6   21.24    1.47
 -10  -4   6   21.62    1.89
  10  -4  -6   20.36    2.68
  10  -4  -6   21.15    1.59
 -10  -4   6   22.94    1.67
 -10   4   6   23.62    2.01
 -10   4   6   20.86    1.60
  10   4  -6   17.53    1.72
  10   4  -6   20.91    1.38
 -10   4   6   19.76    2.33
 -10   4   6   25.18    2.07
  -8  -4   6   20.47    1.34
   8  -4  -6   18.54    2.27
  -8  -4   6   19.06    1.51
  -8  -4   6   22.08    1.89
   8  -4  -6   20.40    1.48
  -8   4   6   20.18    1.81
   8   4  -6   16.95    1.25
   8   4  -6   11.94    3.04
  -8   4   6   19.00    1.46
  -8   4   6   16.81    2.17
   6  -4  -6    7.60    1.72
  -6  -4   6    8.79    1.09
  -6   4   6    8.29    0.95
   6   4  -6    6.61    0.68
   4  -4  -6   13.14    1.91
   4  -4  -6   15.61    1.96
  -4  -4   6   12.15    1.08
  -4   4   6   11.09    1.04
   4   4  -6   11.42    1.36
   4   4  -6   11.82    2.23
   4   4  -6   14.12    2.93
   4   4  -6   14.45    0.93
   4   4  -6   10.06    2.68
   2  -4  -6    9.90    1.14
  -2  -4   6    9.96    0.91
  -2  -4   6    8.53    0.92
   2  -4  -6    9.72    1.03
   2  -4  -6   10.94    1.84
   2  -4  -6    8.72    1.92
   2   4  -6    9.99    0.84
   2   4  -6    9.66    1.03
   2   4  -6   10.24    2.77
   2   4  -6    9.35    0.91
   2   4  -6    9.77    1.61
   0  -4  -6   24.90    2.47
   0  -4  -6   22.54    1.78
   0  -4  -6   22.81    1.62
   0  -4   6   23.32    1.52
   0   4   6   22.02    1.51
   0   4  -6   24.25    2.22
   0   4  -6   22.18    1.62
   0   4  -6   23.29    1.53
   0   4  -6   24.46    3.28
  -2  -4  -6   10.53    2.09
  -2  -4  -6    8.78    1.30
  -2  -4  -6    8.76    1.05
   2  -4   6    7.96    0.89
  -2   4  -6    7.26    2.02
  -2   4  -6    8.62    1.07
  -2   4  -6    8.83    1.15
  -2   4  -6    8.77    2.65
  -2   4  -6    8.45    0.93
  -4  -4  -6   21.00    1.53
  -4  -4  -6   20.34    1.74
  -4   4  -6   20.67    1.50
   4   4   6   20.77    1.86
  -4   4  -6   20.24    1.63
  -4   4  -6   16.14    3.41
  -4   4  -6   20.88    1.58
   4   4   6   20.73    1.39
  -6  -4  -6   11.62    1.37
  -6  -4  -6   11.19    1.15
  -6   4  -6   11.33    1.09
   6   4   6   11.35    0.97
   6   4   6   10.28    1.31
  -6   4  -6   11.21    1.18
  -6   4  -6   11.18    1.23
   6   4   6   11.48    1.43
  -6   4  -6   14.10    2.31
   6   4   6   14.05    1.89
  -8  -4  -6    0.89    0.65
   8   4   6   -0.70    0.51
   8   4   6    0.45    0.60
  -8   4  -6    3.48    1.28
   8   4   6    0.86    0.44
  -8   4  -6    0.31    0.64
  -8   4  -6    0.92    0.51
  -8   4  -6   -0.01    0.52
 -10  -4  -6    2.02    0.57
  10   4   6    2.92    0.99
 -10   4  -6    1.61    0.58
  10   4   6    1.57    0.55
 -10   4  -6    1.43    0.54
 -17  -5   6   -0.61    0.37
 -17  -5   6    0.62    0.41
  17   5  -6    0.27    0.44
  17   5  -6    0.48    0.35
 -17   5   6   -0.52    0.71
 -17   5   6    0.51    0.49
 -17   5   6   -0.19    0.86
 -15  -5   6    2.14    0.51
 -15  -5   6    2.02    0.50
  15   5  -6    2.32    0.60
 -15   5   6    6.00    2.06
 -15   5   6    1.86    0.93
 -15   5   6    2.32    0.63
  15   5  -6    1.44    0.43
 -13  -5   6    4.64    1.04
 -13  -5   6    4.12    0.85
  13   5  -6    7.38    1.13
 -13   5   6    4.87    0.86
 -13   5   6    4.12    1.04
 -13   5   6    4.17    1.03
  13   5  -6    6.41    0.75
 -13   5   6    5.83    1.51
 -11  -5   6   -0.23    0.49
 -11  -5   6    0.97    0.52
 -11   5   6    1.35    0.86
  11   5  -6    1.09    0.52
 -11   5   6    1.24    1.27
 -11   5   6    1.05    0.66
 -11   5   6    0.15    0.94
  11   5  -6    0.71    0.44
   9  -5  -6   30.77    2.29
   9  -5  -6   24.79    3.41
  -9  -5   6   34.33    2.20
  -9  -5   6   36.83    2.12
  -9   5   6   31.95    2.18
  -9   5   6   33.03    2.91
   9   5  -6   35.90    2.06
  -7  -5   6   13.26    1.06
   7  -5  -6   13.36    1.29
  -7  -5   6   13.91    1.24
   7  -5  -6    8.60    1.97
   7   5  -6   12.57    0.98
  -7   5   6   10.21    1.16
   5  -5  -6   16.67    1.44
  -5  -5   6   16.72    1.25
  -5  -5   6   16.23    1.30
   5   5  -6   14.86    1.12
   5   5  -6   13.53    3.10
  -3  -5   6    0.47    0.44
   3  -5  -6    1.08    0.63
  -3  -5   6    0.97    0.45
   3  -5  -6   -0.39    0.29
   3  -5  -6    0.00    0.25
   3   5  -6    0.41    0.34
   3   5  -6   -0.84    0.66
   3   5  -6    1.03    0.40
  -1  -5   6    0.26    0.43
   1  -5  -6    0.92    0.61
  -1  -5   6    0.13    0.45
   1  -5  -6    0.64    0.78
   1  -5  -6   -0.39    0.32
   1   5  -6    0.33    0.55
   1   5  -6   -0.10    0.42
   1   5  -6    0.13    0.42
   1  -5   6    6.77    0.82
  -1  -5  -6    6.72    1.30
  -1  -5  -6    7.70    1.12
   1  -5   6    4.30    0.83
  -1   5  -6    5.14    0.97
  -1   5  -6    6.15    1.03
  -1   5  -6    6.27    0.85
  -1   5  -6    4.67    1.37
  -3  -5  -6    2.68    0.80
  -3  -5  -6    1.81    0.63
  -3   5  -6    2.55    0.57
  -3   5  -6    0.79    0.61
  -3   5  -6    1.40    1.32
   3   5   6    1.65    0.48
  -3   5  -6    1.93    0.59
  -5  -5  -6    1.82    0.58
  -5  -5  -6    1.19    0.69
   5   5   6    1.21    0.41
  -5   5  -6    1.82    1.24
  -5   5  -6    0.85    0.59
  -5   5  -6    1.02    0.52
  -5   5  -6    0.78    0.53
   5   5   6   -0.34    0.62
  -7  -5  -6    5.36    1.10
  -7  -5  -6    5.18    0.98
  -7   5  -6    4.17    0.96
   7   5   6    5.85    0.70
  -7   5  -6    4.21    0.71
  -7   5  -6    4.76    0.96
  -7   5  -6    7.45    1.76
   7   5   6    3.93    0.79
   9   5   6    6.09    0.72
 -14  -6   6   14.96    1.13
 -14  -6   6   13.34    0.99
 -14   6   6   12.19    1.03
  14   6  -6   12.92    1.18
 -14   6   6   16.52    1.94
 -14   6   6   10.87    1.47
 -12   6   6    1.20    1.07
 -12   6   6    1.01    0.51
 -12   6   6   -0.21    0.73
 -10  -6   6    1.62    0.51
 -10  -6   6    1.57    0.57
 -10   6   6    2.32    0.55
 -10   6   6    2.24    0.78
   8  -6  -6    2.53    0.65
  -8  -6   6    2.52    0.59
  -8  -6   6    2.28    0.52
  -8   6   6    1.75    0.58
  -8   6   6    1.69    0.73
  -6  -6   6    1.16    0.53
  -6  -6   6    1.56    0.47
   6  -6  -6    0.51    0.64
  -4  -6   6    6.85    1.11
   4  -6  -6    7.63    1.13
  -4  -6   6    6.54    0.83
   4   6  -6    5.67    0.72
   4   6  -6    4.85    0.86
   2  -6  -6   11.04    1.24
  -2  -6   6   12.84    1.21
  -2  -6   6   11.02    1.00
   2   6  -6   10.77    1.10
   2   6  -6   11.58    0.96
   0  -6  -6    8.31    1.46
   0  -6   6    6.23    0.81
   0  -6  -6    7.94    1.04
   0  -6   6    7.39    0.96
   0   6  -6    6.43    0.95
   0   6  -6    7.13    0.80
   0   6  -6    8.00    1.91
  -2  -6  -6    2.34    0.56
  -2  -6  -6    4.49    1.14
  -2   6  -6    2.85    0.52
  -2   6  -6    2.04    1.10
  -2   6  -6    1.92    0.51
  -4  -6  -6    4.61    1.03
  -4  -6  -6    3.17    0.62
  -4   6  -6    2.81    0.77
  -7  -7   6    1.16    0.36
  -7  -7   6    0.56    0.51
  -5  -7   6    6.29    0.92
   5  -7  -6    4.93    0.83
  -5  -7   6    6.31    0.68
   3  -7  -6    0.02    0.51
 -24   0   7    0.11    0.49
  24   0  -7    0.50    0.36
 -22   0   7    0.19    0.75
  22   0  -7    0.26    0.54
 -20   0   7    0.46    0.92
  20   0  -7    0.88    0.47
 -20   0   7    0.80    0.81
  20   0  -7    0.96    0.65
 -20   0   7    0.65    0.44
  18   0  -7    0.98    0.49
 -18   0   7    0.62    0.99
  18   0  -7    0.45    0.54
  18   0  -7    0.15    0.64
 -18   0   7    0.71    0.50
 -18   0   7    0.04    0.95
 -16   0   7    0.16    0.49
  16   0  -7    0.19    0.51
 -16   0   7   -0.62    0.94
  16   0  -7    0.65    0.61
  16   0  -7    0.20    0.48
  16   0  -7    0.64    1.04
 -16   0   7    0.56    0.96
  14   0  -7    7.73    0.92
  14   0  -7    7.71    1.46
 -14   0   7    6.96    1.50
 -14   0   7    6.40    1.52
 -14   0   7    6.34    1.42
  14   0  -7    9.85    0.82
  14   0  -7    6.57    2.46
  14   0  -7    9.13    0.96
  12   0  -7   24.59    2.98
  12   0  -7   25.37    1.59
  12   0  -7   24.99    1.96
  12   0  -7   24.37    1.59
  12   0  -7   19.56    2.28
 -12   0   7   23.25    1.57
 -12   0   7   21.25    2.02
  12   0  -7   25.26    1.63
 -12   0   7   25.85    2.03
  10   0  -7   -0.11    0.31
  10   0  -7   -0.39    0.60
  10   0  -7    0.37    0.74
 -10   0   7    0.77    0.48
  10   0  -7   -0.03    0.35
  -8   0   7    4.02    1.06
   8   0  -7    1.38    0.73
   8   0  -7    2.98    0.58
   8   0  -7    2.40    1.43
  -8   0   7    3.41    0.71
   6   0  -7   37.04    3.21
  -6   0   7   45.13    2.87
   6   0  -7   40.38    2.79
   6   0  -7   42.24    2.47
  -6   0   7   45.78    2.51
   6   0  -7   38.42    2.79
   6   0  -7   44.89    3.86
  -4   0   7  115.56    6.45
   4   0  -7  105.48    7.34
   4   0  -7  109.82    6.86
  -4   0   7  114.22    6.12
   4   0  -7   94.17    6.84
   4   0  -7  104.03    6.36
   2   0  -7   15.25    1.05
  -2   0   7   14.91    1.11
   2   0  -7   12.89    2.47
   2   0  -7   15.28    2.08
  -2   0   7   13.94    1.55
   0   0  -7    6.41    0.90
   0   0  -7    8.11    0.98
   0   0   7    7.61    0.98
   0   0  -7    5.99    1.84
   0   0   7    6.78    1.37
   0   0  -7    6.39    0.66
   0   0   7    7.20    0.76
   0   0   7    6.40    1.20
   2   0   7    2.55    0.46
  -2   0  -7    1.59    0.66
   2   0   7    1.87    0.70
   2   0   7    2.43    0.69
   2   0   7    3.51    0.77
   2   0   7    2.19    0.91
  -2   0  -7    2.62    0.64
   4   0   7    0.22    0.45
  -4   0  -7   -0.34    0.72
   4   0   7    0.88    0.54
   4   0   7   -0.12    0.69
   4   0   7    1.07    0.98
  -4   0  -7    0.25    0.62
   4   0   7    0.11    0.60
   6   0   7    0.20    0.58
  -6   0  -7   -0.73    0.62
  -6   0  -7   -1.04    0.64
   6   0   7    0.28    1.07
  -6   0  -7   -0.61    0.76
   6   0   7    1.19    0.60
   6   0   7    0.79    0.69
   6   0   7    0.91    0.67
  -8   0  -7    9.00    1.39
   8   0   7    8.28    1.28
  -8   0  -7    4.98    1.27
   8   0   7    9.00    1.05
  10   0   7    3.55    0.86
  10   0   7    1.95    0.62
 -10   0  -7    2.18    0.82
 -12   0  -7   14.99    1.04
 -12   0  -7   12.94    1.22
  12   0   7   10.96    1.10
 -23  -1   7    1.29    0.57
 -23  -1   7    0.59    0.26
  23  -1  -7    0.18    0.39
 -23   1   7    0.89    0.66
  23   1  -7    0.03    0.48
 -21  -1   7    4.09    0.67
 -21  -1   7    5.95    1.20
  21  -1  -7    4.33    0.85
 -21   1   7    2.13    0.86
  21   1  -7    3.70    0.63
  21   1  -7    4.25    0.82
 -21   1   7    4.90    0.94
  21   1  -7    3.69    0.92
  19  -1  -7    2.26    1.06
 -19  -1   7    2.10    0.52
  19   1  -7    3.12    1.12
 -19   1   7    2.02    1.44
  19   1  -7    1.20    0.53
  17  -1  -7    1.58    0.65
  17  -1  -7   -0.07    0.34
 -17  -1   7    1.73    0.94
 -17  -1   7    1.33    0.52
 -17   1   7    0.14    1.16
  17   1  -7    1.33    0.68
  17   1  -7    0.47    0.48
 -17   1   7    1.40    1.04
 -17   1   7    0.04    1.09
  17   1  -7    1.54    1.07
  17   1  -7    0.35    1.22
  17   1  -7    0.61    0.56
  15  -1  -7    2.71    0.71
 -15  -1   7    3.07    0.94
 -15  -1   7    3.36    0.55
 -15   1   7    2.13    1.26
 -15   1   7    3.78    1.02
  15   1  -7    3.26    0.78
  15   1  -7    5.65    1.51
 -15   1   7    1.24    0.76
  15   1  -7    3.44    0.68
 -15   1   7    2.72    0.64
 -13  -1   7   10.22    1.60
 -13  -1   7   13.63    1.44
  13  -1  -7   14.46    1.14
  13  -1  -7   12.23    1.03
  13  -1  -7   15.04    1.99
 -13  -1   7   12.59    0.99
 -13   1   7   11.29    1.94
 -13   1   7   10.65    1.51
 -13   1   7   13.62    2.24
 -13   1   7   13.23    1.13
  13   1  -7   12.09    2.69
  13   1  -7   11.94    1.10
  13   1  -7   16.03    1.71
 -13   1   7   14.05    1.70
  13   1  -7   14.99    1.17
  13   1  -7    8.90    1.81
  13   1  -7   12.51    0.96
  11  -1  -7    2.23    0.51
 -11  -1   7    1.40    0.77
  11  -1  -7    0.56    0.44
 -11   1   7    2.22    1.31
  11   1  -7    1.61    0.42
 -11   1   7    0.97    1.46
 -11   1   7    2.02    1.10
  11   1  -7    2.35    0.55
 -11   1   7    1.93    0.67
  11   1  -7    0.95    0.65
  11   1  -7    2.45    0.73
   9  -1  -7   19.43    1.94
   9   1  -7   18.92    1.62
   9   1  -7   19.45    2.83
  -9   1   7   19.83    1.40
   9   1  -7   17.44    2.02
   9   1  -7   19.10    1.23
  -9   1   7   18.61    1.98
   7  -1  -7    0.22    0.62
   7  -1  -7    0.15    0.30
   7  -1  -7    0.18    0.19
  -7   1   7    0.59    0.57
   7   1  -7    0.84    0.33
   7   1  -7    0.12    0.61
  -7   1   7    0.49    0.94
   7   1  -7    0.16    0.61
   7   1  -7    0.44    0.66
   5  -1  -7    1.64    0.67
   5   1  -7    3.00    0.83
   5   1  -7    2.42    0.38
  -5   1   7    6.47    1.52
   5   1  -7    1.03    0.66
  -5   1   7    3.17    0.56
  -3  -1   7   29.99    1.68
   3  -1  -7   26.55    2.12
   3  -1  -7   27.64    3.09
   3   1  -7   27.30    1.71
  -3   1   7   26.82    2.05
  -3   1   7   29.07    1.75
   3   1  -7   26.99    3.03
   3   1  -7   27.24    2.60
   3   1  -7   30.47    2.98
   3   1  -7   26.66    2.06
  -1  -1   7   31.01    2.01
   1  -1  -7   31.39    2.29
   1  -1  -7   25.94    1.89
   1  -1  -7   25.84    2.41
  -1  -1   7   32.24    1.80
   1   1  -7   28.81    1.88
   1   1  -7   30.38    3.14
   1   1  -7   30.55    1.84
  -1   1   7   30.54    2.16
  -1   1   7   31.33    1.84
   1   1  -7   31.96    3.11
   1   1  -7   31.14    2.28
   1   1  -7   29.35    1.92
  -1  -1  -7   21.68    1.65
   1  -1   7   23.30    1.51
  -1  -1  -7   25.04    2.11
   1  -1   7   23.59    1.71
  -1  -1  -7   21.12    1.66
   1  -1   7   20.47    1.57
   1  -1   7   24.60    1.78
   1   1   7   26.41    1.70
   1   1   7   26.30    1.54
   1   1   7   22.69    1.94
  -1   1  -7   24.33    1.63
   1   1   7   25.54    1.89
  -1   1  -7   25.21    3.03
  -1   1  -7   25.99    1.67
  -1   1  -7   23.89    1.56
  -1   1  -7   22.84    1.77
  -1   1  -7   25.16    2.38
   3  -1   7    1.11    0.66
   3  -1   7    1.20    0.53
  -3  -1  -7    1.00    0.50
  -3  -1  -7    0.93    0.69
   3  -1   7    1.09    0.42
   3   1   7    0.89    0.47
  -3   1  -7   -0.10    0.75
   3   1   7    1.46    0.73
   3   1   7    0.89    0.78
  -3   1  -7    1.26    0.66
  -3   1  -7    1.39    0.50
  -3   1  -7    0.33    0.71
  -3   1  -7    1.53    0.51
   3   1   7    1.85    0.90
  -3   1  -7    1.27    1.06
   5  -1   7   26.12    1.78
   5  -1   7   24.45    1.91
   5  -1   7   26.58    1.93
  -5  -1  -7   27.09    1.97
  -5  -1  -7   20.18    2.77
  -5   1  -7   29.13    1.91
   5   1   7   29.85    2.31
  -5   1  -7   26.84    2.04
   5   1   7   27.94    1.71
   5   1   7   27.44    2.11
   5   1   7   29.16    1.92
  -5   1  -7   19.42    3.41
  -5   1  -7   25.90    1.78
  -7  -1  -7    3.74    0.89
   7  -1   7    4.30    0.87
   7  -1   7    3.37    0.71
  -7   1  -7    3.67    0.76
   7   1   7    4.54    1.06
   7   1   7    3.46    0.75
   7   1   7    2.95    0.58
  -7   1  -7    3.87    0.95
   9  -1   7    4.02    0.93
  -9  -1  -7    4.35    0.87
   9  -1   7    4.19    0.93
  -9  -1  -7    3.87    0.99
   9   1   7    3.50    0.87
  -9   1  -7    3.05    0.75
   9   1   7    4.33    1.08
  -9   1  -7    4.37    0.95
   9   1   7    3.97    0.73
   9   1   7    2.32    1.09
  11  -1   7    0.62    0.62
 -11  -1  -7    0.31    0.68
 -11  -1  -7    0.82    0.54
 -11   1  -7    2.09    0.65
  11   1   7    0.91    0.55
  11   1   7    1.03    0.34
 -11   1  -7   -0.01    0.82
  11   1   7    1.05    0.48
 -22  -2   7    2.06    0.36
 -22   2   7    1.15    0.69
  22   2  -7    2.81    0.67
 -22   2   7    3.01    0.71
  22   2  -7    1.72    0.58
 -20  -2   7    2.44    0.45
  20  -2  -7    2.35    0.50
 -20  -2   7    1.54    0.40
 -20   2   7    1.90    0.96
  20   2  -7    2.17    0.67
  20   2  -7    6.47    1.55
  20   2  -7    2.39    0.56
 -20   2   7    1.64    0.90
 -20   2   7    3.85    0.97
  20   2  -7    1.71    0.51
  18   2  -7    7.53    1.50
 -18   2   7    5.98    1.49
 -18   2   7    7.26    0.97
  18   2  -7    9.60    1.79
  18   2  -7    8.35    0.85
  16  -2  -7    5.55    0.94
 -16  -2   7    6.57    0.85
  16   2  -7    5.82    0.95
 -16   2   7    4.23    1.62
 -16   2   7    5.04    1.02
  16   2  -7    5.44    1.01
  16   2  -7    6.05    1.54
  16   2  -7    6.13    0.77
 -16   2   7    5.09    1.09
 -16   2   7    5.25    1.09
 -16   2   7    3.83    1.15
  14  -2  -7    8.58    2.09
 -14  -2   7    9.40    0.89
 -14  -2   7   10.78    1.38
  14  -2  -7    8.58    1.03
 -14   2   7    7.76    1.74
 -14   2   7   10.55    1.52
 -14   2   7   11.93    1.79
  14   2  -7    9.06    0.85
  14   2  -7    8.75    1.08
 -14   2   7    7.34    1.50
 -14   2   7    8.62    1.07
  14   2  -7    9.03    1.49
 -12  -2   7    4.45    0.70
  12  -2  -7    4.57    0.80
  12   2  -7    4.84    0.61
  12   2  -7    5.22    0.80
 -12   2   7    5.07    0.87
  12   2  -7    4.90    1.52
  12   2  -7    5.74    1.25
 -12   2   7    2.75    0.90
 -12   2   7    4.81    1.19
  12   2  -7    4.48    0.89
 -12   2   7    4.26    1.19
 -12   2   7    5.46    0.99
  10  -2  -7   15.06    1.88
  10  -2  -7   13.52    1.17
 -10  -2   7   13.05    1.04
  10   2  -7   12.19    1.81
  10   2  -7   12.85    1.11
 -10   2   7   22.63    2.92
  10   2  -7   13.97    1.44
  10   2  -7   15.53    1.00
  10   2  -7   13.67    2.85
  10   2  -7   15.96    1.22
 -10   2   7   15.28    1.20
 -10   2   7   14.96    1.85
 -10   2   7   11.56    2.38
   8  -2  -7    0.67    0.24
   8   2  -7    1.39    0.68
   8   2  -7    2.84    0.72
   8   2  -7    0.92    0.31
   8   2  -7    2.76    0.49
  -8   2   7    2.92    1.00
  -8   2   7    2.79    0.60
  -8   2   7    0.22    0.38
   6  -2  -7   48.30    3.27
   6  -2  -7   49.88    3.28
  -6   2   7   47.40    3.21
   6   2  -7   47.87    2.78
   6   2  -7   47.34    3.65
   6   2  -7   47.78    4.11
   6   2  -7   45.78    3.01
  -6   2   7   48.44    2.87
  -4  -2   7   17.55    1.38
   4  -2  -7   20.83    2.18
   4  -2  -7   22.53    1.97
   4   2  -7   21.18    2.65
  -4   2   7   21.86    1.84
   4   2  -7   20.31    1.30
   4   2  -7   20.61    1.70
  -4   2   7   22.39    1.40
   4   2  -7   19.45    2.16
   2  -2  -7   16.17    1.19
  -2  -2   7   16.35    1.18
   2  -2  -7   19.52    1.77
   2  -2  -7   13.37    2.18
  -2   2   7   17.91    1.17
   2   2  -7   17.03    2.62
   2   2  -7   14.77    2.00
   2   2  -7   17.43    1.12
   2   2  -7   15.46    1.16
  -2   2   7   15.28    1.62
   2   2  -7   16.71    1.63
   2   2  -7   16.39    2.51
   2   2  -7   18.19    1.30
   0  -2   7   17.26    1.49
   0  -2  -7   21.21    1.91
   0  -2   7   19.41    1.33
   0  -2  -7   15.53    2.40
   0  -2   7   18.60    1.35
   0  -2  -7   20.64    1.31
   0   2  -7   20.31    1.88
   0   2   7   18.25    1.71
   0   2  -7   20.19    2.81
   0   2   7   19.03    1.29
   0   2  -7   18.79    2.60
   0   2  -7   19.19    1.37
   0   2  -7   20.39    1.32
   0   2  -7   21.21    1.48
  -2  -2  -7    0.80    0.43
  -2  -2  -7    2.57    0.63
   2  -2   7    1.30    0.63
   2  -2   7    1.50    0.56
  -2  -2  -7    0.76    0.29
   2   2   7    1.85    0.79
  -2   2  -7    1.68    0.64
  -2   2  -7    0.20    0.70
   2   2   7    2.54    0.73
   2   2   7    0.78    0.86
   2   2   7    1.83    0.48
  -2   2  -7    2.30    1.07
  -2   2  -7    2.82    0.81
  -2   2  -7    1.73    0.48
  -2   2  -7    1.59    0.50
   4  -2   7    4.56    1.03
   4  -2   7    5.69    0.94
  -4   2  -7    7.27    1.26
   4   2   7    6.59    1.39
   4   2   7    6.00    0.79
  -4   2  -7    5.83    0.99
  -4   2  -7    7.27    1.12
  -4   2  -7    5.99    0.89
   4   2   7    7.95    1.08
  -4   2  -7    8.01    1.55
   4   2   7    7.15    1.60
   6  -2   7    2.56    0.62
  -6  -2  -7    3.89    0.82
   6  -2   7    2.27    0.68
   6   2   7    2.42    0.80
   6   2   7    2.46    0.75
  -6   2  -7    0.73    0.81
   6   2   7    2.28    1.10
   6   2   7    2.64    0.53
  -6   2  -7    2.55    0.71
  -6   2  -7    2.20    0.54
  -6   2  -7    2.29    0.59
   8  -2   7    7.17    0.93
  -8  -2  -7    6.48    1.06
   8  -2   7    6.07    1.01
   8   2   7    6.71    0.80
  -8   2  -7    6.82    1.52
   8   2   7    8.77    1.83
  -8   2  -7    5.49    1.01
   8   2   7    6.69    1.12
   8   2   7    6.09    1.02
  -8   2  -7    7.28    1.05
 -10  -2  -7    2.32    0.62
  10   2   7    1.69    0.94
  10   2   7    3.10    0.63
 -10   2  -7    2.44    0.71
  10   2   7    2.02    0.59
 -12  -2  -7    6.34    0.73
  12   2   7    4.24    0.67
  12   2   7    4.85    0.47
 -12   2  -7    5.06    0.56
  12   2   7    5.14    0.66
 -21  -3   7    5.32    0.61
  21   3  -7    6.31    0.81
  21   3  -7    5.39    0.61
  21   3  -7    4.95    0.85
 -21   3   7    2.96    0.82
 -19  -3   7   20.85    1.40
 -19  -3   7   17.71    1.27
 -19   3   7   18.93    2.19
  19   3  -7   16.68    1.27
  19   3  -7   19.76    1.45
 -19   3   7   16.50    1.33
 -17  -3   7    1.46    0.60
 -17  -3   7    1.15    0.48
 -17   3   7    0.31    0.99
 -17   3   7    0.96    1.55
  17   3  -7    1.87    0.58
  17   3  -7    1.81    0.50
  17   3  -7    1.94    1.07
  17   3  -7    1.38    0.70
 -17   3   7    0.17    1.03
  15  -3  -7    7.07    1.93
 -15  -3   7    9.14    0.93
 -15  -3   7   10.86    1.23
  15   3  -7    8.72    0.87
 -15   3   7    8.43    1.81
  15   3  -7    8.07    1.07
 -15   3   7    9.38    1.71
 -15   3   7    7.47    1.86
 -15   3   7    9.09    1.13
  15   3  -7    9.50    1.64
  15   3  -7    9.33    1.21
  13  -3  -7   11.74    2.30
  13  -3  -7   12.18    1.18
 -13  -3   7   12.11    1.05
 -13  -3   7   11.45    1.36
 -13   3   7   11.55    1.31
 -13   3   7   10.61    1.91
  13   3  -7   11.33    1.13
  13   3  -7   11.73    1.64
 -13   3   7   10.93    2.16
  13   3  -7   11.74    0.95
  13   3  -7   11.10    1.23
 -13   3   7   11.70    1.91
 -11  -3   7    4.82    0.78
 -11  -3   7    6.48    2.50
  11   3  -7    5.69    0.69
  11   3  -7    7.05    1.38
 -11   3   7    5.79    1.32
  11   3  -7    6.27    1.04
 -11   3   7    6.46    1.39
 -11   3   7    6.43    1.11
  11   3  -7    5.54    0.89
 -11   3   7    6.40    1.03
   9  -3  -7   31.09    2.63
  -9  -3   7   29.55    1.87
  -9  -3   7   29.02    2.05
  -9   3   7   33.15    2.33
  -9   3   7   35.59    2.49
   9   3  -7   29.25    1.83
  -9   3   7   29.09    2.58
   9   3  -7   27.46    1.93
   9   3  -7   29.64    2.25
  -9   3   7   31.10    1.99
   9   3  -7   26.86    2.91
   9   3  -7   30.77    2.03
   9   3  -7   32.64    3.78
  -7  -3   7    0.23    0.36
   7  -3  -7   -0.32    0.56
  -7  -3   7    0.47    0.49
   7  -3  -7    0.31    0.24
   7   3  -7   -0.32    0.36
  -7   3   7    0.97    0.93
   7   3  -7    0.10    0.75
   7   3  -7    0.07    1.12
   7   3  -7    0.75    0.31
  -7   3   7    0.32    0.56
   5  -3  -7    4.09    0.61
  -5  -3   7    4.32    0.71
  -5  -3   7    3.65    0.64
  -5   3   7    5.10    1.11
   5   3  -7    3.52    0.57
  -5   3   7    3.17    0.61
   5   3  -7    4.92    1.48
   5   3  -7    5.73    2.04
  -5   3   7    4.31    1.18
  -5   3   7    4.64    1.20
  -3  -3   7   15.15    1.11
   3  -3  -7   15.08    2.02
   3  -3  -7   13.91    1.14
   3  -3  -7   18.32    1.94
  -3  -3   7   12.42    1.04
   3   3  -7   17.77    2.97
   3   3  -7   16.11    1.61
   3   3  -7   14.00    1.10
  -3   3   7   15.72    1.13
   3   3  -7   13.20    2.33
   3   3  -7   16.18    1.27
  -3   3   7   16.79    1.35
   3   3  -7   15.89    1.05
   3   3  -7   10.99    1.91
  -1  -3   7    6.37    0.78
   1  -3  -7    6.67    1.94
   1  -3  -7    6.94    0.86
   1  -3  -7    7.41    1.18
   1  -3  -7    7.84    1.63
  -1  -3   7    6.52    0.82
  -1   3   7    6.34    1.31
   1   3  -7    5.59    0.81
  -1   3   7    6.41    0.90
   1   3  -7    6.80    2.47
   1   3  -7    5.52    1.04
   1   3  -7    9.43    1.00
   1   3  -7    7.46    0.71
  -1   3   7    6.40    1.08
  -1   3   7    6.79    0.77
  -1  -3  -7   14.39    2.57
  -1  -3  -7   22.98    1.76
  -1  -3  -7   21.84    2.33
   1  -3   7   21.80    1.45
   1  -3   7   20.41    1.52
  -1  -3  -7   20.97    1.52
  -1   3  -7   20.64    1.51
  -1   3  -7   19.57    3.06
   1   3   7   21.35    1.43
  -1   3  -7   23.67    1.69
  -1   3  -7   22.47    2.20
  -1   3  -7   22.22    1.47
   1   3   7   19.69    1.95
   1   3   7   22.06    1.65
   1   3   7   21.22    1.86
  -3  -3  -7    2.42    0.56
  -3  -3  -7    4.36    1.19
   3  -3   7    2.68    0.59
  -3   3  -7    2.87    0.56
   3   3   7    3.22    1.06
  -3   3  -7    0.95    0.81
  -3   3  -7    2.40    1.28
   3   3   7    4.25    0.74
  -3   3  -7    2.60    0.75
   3   3   7    2.82    0.85
  -3   3  -7    2.97    0.56
   3   3   7    4.13    0.72
   5  -3   7   27.31    1.79
  -5  -3  -7   25.08    2.01
  -5  -3  -7   26.07    1.78
  -5   3  -7   27.57    3.74
  -5   3  -7   26.96    1.88
  -5   3  -7   26.82    1.83
   5   3   7   27.01    1.96
   5   3   7   29.80    2.15
   5   3   7   27.14    1.75
  -5   3  -7   29.44    1.98
  -5   3  -7   31.19    4.35
  -7  -3  -7    3.72    1.04
   7  -3   7    3.17    0.60
  -7   3  -7    3.50    0.68
  -7   3  -7    5.59    1.45
   7   3   7    4.12    1.14
   7   3   7    3.61    0.70
  -7   3  -7    3.22    0.72
   7   3   7    2.96    0.69
  -7   3  -7    2.74    0.57
  -9  -3  -7    6.60    1.02
   9   3   7    5.80    0.82
   9   3   7    5.12    0.73
  -9   3  -7    6.30    1.00
   9   3   7    6.05    0.93
   9   3   7    5.78    1.06
 -11  -3  -7    2.32    0.68
  11   3   7    1.77    0.45
  11   3   7    0.60    0.50
 -20  -4   7    1.61    0.35
  20   4  -7    1.18    0.36
 -20   4   7    1.63    0.71
  20   4  -7    1.03    0.44
  20   4  -7    0.00    0.46
  20   4  -7    6.27    1.77
 -18  -4   7    2.05    0.47
  18   4  -7    3.33    0.84
  18   4  -7    2.41    0.47
  18   4  -7    3.03    0.97
  18   4  -7    1.54    0.66
 -18   4   7    2.10    0.97
 -18   4   7    2.12    0.92
 -18   4   7    2.90    0.61
 -18   4   7    2.31    1.23
 -16  -4   7   11.50    1.21
 -16  -4   7    9.93    1.01
  16   4  -7   10.16    0.93
  16   4  -7   12.05    1.15
 -16   4   7    8.31    1.69
 -16   4   7    7.69    2.01
  16   4  -7   11.39    1.63
 -16   4   7   10.00    2.39
  16   4  -7   11.27    1.28
 -16   4   7    9.60    1.16
 -14   4   7    5.05    1.06
 -14   4   7    4.12    1.38
 -14   4   7    4.80    1.60
 -14   4   7    5.57    1.57
  14   4  -7    6.26    0.99
  14   4  -7    7.32    1.56
  14   4  -7    6.45    0.78
 -12  -4   7   26.87    1.93
  12  -4  -7   25.97    1.83
  12  -4  -7   25.12    2.65
 -12  -4   7   26.01    1.75
  12   4  -7   21.05    1.91
  12   4  -7   27.18    2.24
 -12   4   7   27.75    2.81
  12   4  -7   28.68    1.83
 -12   4   7   26.19    1.90
  12   4  -7   27.66    1.71
 -12   4   7   25.30    2.45
 -12   4   7   29.02    2.28
 -10  -4   7   10.76    1.25
  10  -4  -7   10.78    1.16
 -10  -4   7    9.52    1.00
  10  -4  -7    9.90    2.07
 -10   4   7   10.53    1.60
 -10   4   7    9.12    2.11
  10   4  -7    8.50    1.11
  10   4  -7   11.48    1.69
 -10   4   7   11.02    1.92
  10   4  -7   10.35    1.08
  10   4  -7   10.54    0.97
 -10   4   7    9.88    1.19
   8  -4  -7   -0.16    0.25
  -8  -4   7    0.30    0.54
  -8  -4   7    0.31    0.41
   8  -4  -7    0.49    0.58
   8   4  -7   -0.04    0.49
  -8   4   7    0.70    0.65
   8   4  -7    0.19    0.37
   8   4  -7    0.33    0.90
   8   4  -7    0.26    0.77
  -8   4   7   -0.56    1.16
  -6  -4   7    3.74    0.72
   6  -4  -7    3.38    0.62
  -6  -4   7    4.09    0.88
  -6   4   7    3.81    1.19
   6   4  -7    3.67    0.98
   6   4  -7    4.27    0.80
   6   4  -7    2.72    0.48
   6   4  -7    4.61    0.84
  -6   4   7    3.54    0.69
  -4  -4   7    1.57    0.43
   4  -4  -7    2.22    0.61
   4  -4  -7    0.46    0.37
  -4  -4   7    1.48    0.46
   4  -4  -7    1.00    0.31
  -4   4   7    1.98    0.60
   4   4  -7    1.32    0.42
   4   4  -7   -0.08    0.62
   4   4  -7    1.22    0.89
   4   4  -7    3.09    0.73
   4   4  -7    2.84    1.05
   2  -4  -7    7.55    1.24
   2  -4  -7    8.84    0.98
  -2  -4   7    6.82    0.87
  -2  -4   7    9.40    0.89
   2  -4  -7    7.83    2.08
   2   4  -7    8.19    0.89
   2   4  -7    7.21    1.06
   2   4  -7    9.61    1.77
   2   4  -7   11.19    2.97
  -2   4   7    7.66    0.88
   0  -4   7   18.23    1.30
   0  -4  -7   18.93    1.43
   0  -4  -7   17.18    2.33
   0  -4  -7   13.12    2.32
   0  -4  -7   18.40    1.64
   0   4  -7   18.71    3.20
   0   4  -7   18.84    2.13
   0   4   7   17.43    1.68
   0   4  -7   17.53    1.53
   0   4  -7   18.13    1.32
   0   4  -7   18.41    1.38
   0   4   7   19.08    1.28
  -2  -4  -7    0.54    0.31
  -2  -4  -7    0.64    0.55
  -2  -4  -7    0.77    0.81
   2   4   7    1.13    0.78
   2   4   7    0.91    0.49
  -2   4  -7    0.42    0.51
  -2   4  -7    1.21    0.69
  -2   4  -7    0.22    0.63
  -2   4  -7    0.06    0.52
  -4  -4  -7    2.31    0.78
  -4  -4  -7    2.64    0.61
  -4   4  -7    2.00    0.56
   4   4   7    3.78    1.24
   4   4   7    2.46    0.84
  -4   4  -7    2.81    1.34
   4   4   7    2.62    0.52
  -4   4  -7    1.97    0.69
   4   4   7    2.76    0.67
  -4   4  -7    2.24    0.57
  -6  -4  -7    1.61    0.70
  -6   4  -7    0.60    0.48
   6   4   7    0.28    0.52
   6   4   7    0.93    0.45
  -6   4  -7    1.83    1.62
   6   4   7    1.28    1.07
   6   4   7    0.00    0.61
  -6   4  -7    0.64    0.52
  -6   4  -7    0.67    0.63
  -8  -4  -7   -0.12    0.60
   8   4   7    0.52    0.47
  -8   4  -7   -0.37    0.52
   8   4   7   -0.10    0.39
   8   4   7    0.29    0.84
  -8   4  -7   -0.33    0.60
  -8   4  -7    0.00    0.52
 -17  -5   7    1.00    0.37
 -17  -5   7    1.94    0.45
  17   5  -7    0.98    1.10
 -17   5   7    1.02    0.93
  17   5  -7    1.61    0.36
  17   5  -7    1.11    0.45
 -17   5   7    1.37    0.54
 -17   5   7    1.32    0.71
 -15  -5   7    2.46    0.55
 -15  -5   7    2.56    0.49
  15   5  -7    5.70    0.94
 -15   5   7    1.43    0.84
 -15   5   7    2.02    0.99
 -15   5   7    3.38    1.38
  15   5  -7    3.86    1.01
 -15   5   7    2.93    0.67
  15   5  -7    3.60    0.63
 -13  -5   7    4.99    0.77
 -13  -5   7    3.62    0.61
  13   5  -7    5.32    0.72
 -13   5   7    6.01    1.57
 -13   5   7    3.99    1.05
  13   5  -7    6.00    1.67
  13   5  -7    6.36    1.05
 -13   5   7    4.88    0.79
 -13   5   7    3.42    1.00
 -11  -5   7    9.72    0.99
  11  -5  -7    8.74    1.14
 -11  -5   7    9.79    1.18
 -11   5   7    8.98    1.11
  11   5  -7    9.55    0.88
  11   5  -7   10.43    1.16
 -11   5   7   12.35    1.53
 -11   5   7    8.44    2.28
 -11   5   7    7.19    1.23
  -9  -5   7   10.45    1.15
   9  -5  -7    9.53    1.18
  -9  -5   7   10.09    0.99
   9   5  -7   11.38    1.13
  -9   5   7    8.31    1.11
   9   5  -7   10.73    0.94
  -9   5   7    8.92    2.22
  -9   5   7   13.50    1.92
  -7  -5   7    7.29    1.11
   7  -5  -7    6.77    1.12
  -7  -5   7    6.21    0.89
  -7   5   7    6.01    1.30
  -7   5   7    5.42    0.99
   7   5  -7    6.25    0.96
   7   5  -7    7.21    0.78
   5  -5  -7   31.25    3.90
   5  -5  -7   28.61    1.89
  -5  -5   7   26.36    1.79
  -5  -5   7   28.07    1.79
   5   5  -7   29.80    1.74
   5   5  -7   27.09    3.90
   5   5  -7   22.92    2.43
  -5   5   7   22.51    1.80
  -3  -5   7   12.41    1.81
  -3   5   7   16.82    1.19
   3   5  -7   15.37    2.10
   3   5  -7   13.07    1.26
   3   5  -7   16.78    1.16
   3   5  -7   15.96    1.25
   1  -5  -7    3.37    0.83
  -1  -5   7    3.49    0.74
   1  -5  -7    3.44    0.65
  -1  -5   7    2.35    0.49
   1   5  -7    3.54    0.91
   1   5  -7    3.46    0.86
   1   5  -7    2.42    0.54
  -1   5   7    3.55    0.55
   1   5  -7    1.24    0.87
   1   5  -7    2.62    1.19
  -1  -5  -7   18.09    1.63
  -1  -5  -7   18.08    1.41
  -1   5  -7   15.19    1.42
   1   5   7   18.48    1.23
   1   5   7   19.76    1.71
  -1   5  -7   16.92    1.33
  -1   5  -7   17.21    1.42
  -1   5  -7   16.48    2.34
  -3  -5  -7    1.82    0.60
  -3  -5  -7    1.34    0.74
   3   5   7    1.45    0.42
  -3   5  -7    1.16    0.51
  -3   5  -7    1.45    0.59
  -3   5  -7    0.54    1.21
  -3   5  -7    1.60    0.53
  -5  -5  -7    2.67    0.60
  -5  -5  -7    3.87    1.02
   5   5   7    2.07    0.55
  -5   5  -7    1.58    0.49
  -5   5  -7    4.34    1.16
  -5   5  -7    2.64    0.62
  -5   5  -7    1.04    0.77
   5   5   7    1.91    0.46
  -7  -5  -7    2.72    0.77
  -7   5  -7    1.86    0.38
  -7   5  -7    1.21    0.51
   7   5   7    2.34    0.34
  -7   5  -7    1.99    0.51
   7   5   7    1.03    0.39
 -14  -6   7    0.24    0.37
  14   6  -7    0.52    0.30
 -14   6   7    1.71    0.73
 -14   6   7    0.88    0.43
 -12  -6   7    5.73    0.98
 -12  -6   7    4.10    0.72
  12   6  -7    3.31    0.57
 -12   6   7    1.79    0.72
 -12   6   7    3.85    0.73
 -10  -6   7    1.95    0.49
 -10  -6   7    2.76    0.59
  10  -6  -7    2.72    0.50
 -10   6   7    1.36    0.74
  -8  -6   7    2.60    0.50
   8  -6  -7    3.26    0.66
  -8  -6   7    3.06    0.63
   8   6  -7    3.28    0.68
   8   6  -7    2.22    0.43
  -8   6   7    2.18    0.53
   6  -6  -7    6.85    1.08
  -6  -6   7    6.62    0.82
  -6  -6   7    6.41    1.07
   6   6  -7    6.69    0.86
   6   6  -7    5.72    0.69
   4  -6  -7    7.11    1.08
  -4  -6   7    6.71    0.80
  -4  -6   7    6.88    1.05
   4   6  -7    5.62    0.84
   4   6  -7    6.68    0.73
   2  -6  -7    9.25    1.11
  -2  -6   7    8.67    1.03
  -2  -6   7    8.89    0.88
   2   6  -7    9.72    0.98
   2   6  -7    7.93    0.84
   2   6  -7    6.80    1.76
   0  -6  -7    3.96    0.96
   0  -6  -7    3.20    0.79
   0   6  -7    3.92    1.18
   0   6  -7    3.21    0.69
   0   6  -7    3.09    0.82
  -2  -6  -7    3.61    0.83
  -2  -6  -7    3.66    0.68
  -2   6  -7    3.14    0.79
 -24   0   8    4.07    0.75
  24   0  -8    3.04    0.58
 -22   0   8    2.35    0.80
  22   0  -8    2.76    0.59
 -20   0   8    0.92    0.80
  20   0  -8    0.59    0.43
  20   0  -8    0.92    0.64
 -20   0   8    0.63    0.92
 -18   0   8    3.89    1.03
  18   0  -8    3.35    0.85
  18   0  -8    3.27    0.53
 -18   0   8    3.39    1.01
  18   0  -8    2.97    0.71
  16   0  -8    0.64    0.48
  16   0  -8    0.35    0.53
  16   0  -8    0.89    0.70
 -16   0   8   -0.28    1.00
 -16   0   8   -0.03    0.98
  16   0  -8    0.72    0.64
 -14   0   8    1.37    0.85
  14   0  -8   -0.10    1.12
 -14   0   8    0.20    0.93
  14   0  -8   -0.18    0.40
  14   0  -8    0.14    0.57
  14   0  -8   -0.23    0.46
 -14   0   8   -0.36    0.89
  12   0  -8   35.30    2.09
  12   0  -8   31.87    2.59
 -12   0   8   27.89    2.26
  12   0  -8   34.44    1.97
 -12   0   8   29.08    2.47
  12   0  -8   33.50    3.56
  12   0  -8   35.47    2.42
  12   0  -8   32.01    2.04
 -12   0   8   31.48    2.01
 -12   0   8   33.44    2.43
  10   0  -8    0.29    0.62
 -10   0   8    0.26    0.45
  10   0  -8   -0.10    0.31
 -10   0   8    0.82    0.59
  10   0  -8    0.29    0.44
  10   0  -8    0.62    0.76
  10   0  -8    0.14    0.23
 -10   0   8    0.30    1.40
  10   0  -8    1.19    0.39
   8   0  -8   15.93    1.60
  -8   0   8   15.69    1.18
  -8   0   8   16.19    1.53
   8   0  -8   16.21    2.65
  -8   0   8   15.64    1.61
   8   0  -8   16.20    1.63
   8   0  -8   12.83    1.88
   8   0  -8   15.79    1.09
   8   0  -8   17.46    1.16
   8   0  -8   17.42    1.24
  -8   0   8   14.59    1.94
   6   0  -8   32.57    2.41
   6   0  -8   29.08    3.00
  -6   0   8   37.16    2.19
   6   0  -8   36.47    2.15
  -6   0   8   42.43    2.49
   6   0  -8   34.11    2.45
   6   0  -8   42.33    2.70
   6   0  -8   33.92    3.52
  -6   0   8   36.93    2.67
   4   0  -8    3.00    0.57
  -4   0   8    3.58    1.05
  -4   0   8    3.32    0.70
  -4   0   8    4.07    0.54
   4   0  -8    3.35    0.72
  -4   0   8    4.46    0.76
   2   0  -8   12.08    2.47
  -2   0   8   11.45    1.51
  -2   0   8    8.91    1.35
  -2   0   8   11.27    1.16
   2   0  -8   11.08    0.96
  -2   0   8   13.25    1.33
   0   0   8   26.86    1.79
   0   0  -8   22.41    1.76
   0   0   8   24.07    1.59
   0   0  -8   25.25    1.73
   0   0   8   22.88    1.65
   0   0   8   24.74    1.92
   0   0   8   28.02    2.14
   2   0   8   -0.04    0.55
  -2   0  -8    0.96    0.75
   2   0   8    1.13    0.99
   2   0   8    0.61    0.65
   2   0   8   -0.14    0.47
  -2   0  -8    0.71    0.64
   2   0   8    0.43    0.73
   4   0   8   17.39    1.48
  -4   0  -8   15.56    1.41
   4   0   8   16.68    1.41
   4   0   8   17.68    1.60
  -4   0  -8   17.03    1.62
   6   0   8    1.90    0.57
   6   0   8    1.68    0.66
   6   0   8    1.41    0.63
  -6   0  -8    1.01    0.84
   6   0   8    1.35    0.72
  -6   0  -8    1.02    0.67
   8   0   8    0.60    0.55
  -8   0  -8   -0.69    0.80
   8   0   8   -0.02    0.60
   8   0   8    0.85    0.63
 -10   0  -8    4.07    0.89
  10   0   8    3.68    0.78
 -10   0  -8    4.56    1.10
 -23  -1   8    1.05    0.56
  23  -1  -8    0.70    0.41
  23   1  -8    1.07    0.50
 -23   1   8    1.25    0.66
 -21  -1   8    0.41    0.45
  21  -1  -8    0.33    0.60
 -21  -1   8    1.01    0.79
 -21  -1   8    1.46    0.77
 -21   1   8    0.42    0.83
 -21   1   8    1.28    0.89
  21   1  -8    0.67    0.40
  21   1  -8    0.41    0.46
  21   1  -8    0.43    0.62
 -19  -1   8    6.24    1.52
  19  -1  -8    4.11    0.91
 -19  -1   8    5.46    0.74
  19   1  -8    5.03    1.28
  19   1  -8    5.37    0.95
  19   1  -8    4.95    0.76
 -19   1   8    3.55    1.11
  19   1  -8    4.02    0.98
 -19   1   8    7.77    1.52
  17  -1  -8    7.24    1.00
  17  -1  -8    9.69    2.08
 -17  -1   8    7.98    1.48
 -17  -1   8    8.28    0.82
 -17   1   8    6.35    1.63
  17   1  -8    7.26    1.72
  17   1  -8    6.76    0.85
  17   1  -8    6.37    1.04
 -17   1   8    5.19    1.14
  17   1  -8    6.71    1.00
 -17   1   8    8.94    1.63
 -15  -1   8    1.33    0.46
 -15  -1   8    0.44    1.02
  15  -1  -8    0.39    0.33
  15  -1  -8    0.98    0.62
 -15  -1   8    2.30    0.94
  15   1  -8    1.29    0.46
  15   1  -8   -0.44    0.64
  15   1  -8    1.13    0.66
  15   1  -8    3.15    0.85
 -15   1   8    1.58    1.08
 -15   1   8    1.48    0.64
 -15   1   8   -0.36    0.97
  15   1  -8    0.99    0.92
  13  -1  -8    5.96    0.93
  13  -1  -8    6.00    1.81
  13  -1  -8    6.11    0.75
 -13  -1   8    6.99    0.72
 -13  -1   8    4.83    0.92
 -13  -1   8    6.18    1.28
  13   1  -8    6.87    2.56
  13   1  -8    5.49    0.94
 -13   1   8    7.89    2.08
  13   1  -8    6.22    0.71
  13   1  -8    7.18    1.41
  13   1  -8    4.20    0.85
 -13   1   8    5.43    0.92
 -13   1   8    5.45    0.95
 -13   1   8    5.95    1.15
 -13   1   8    5.27    1.45
  11  -1  -8    9.18    1.66
  11  -1  -8    7.26    0.89
  11  -1  -8    6.46    0.68
 -11  -1   8    4.89    1.10
 -11  -1   8    5.00    1.25
  11   1  -8    6.78    0.71
  11   1  -8    7.88    0.94
 -11   1   8    6.24    1.48
 -11   1   8    7.10    0.91
 -11   1   8   10.50    2.08
 -11   1   8    7.34    1.20
  11   1  -8    8.83    1.39
  11   1  -8    6.28    0.83
   9  -1  -8    4.77    0.81
   9  -1  -8    4.77    1.42
  -9  -1   8    4.40    0.76
   9   1  -8    5.81    1.19
  -9   1   8    1.53    1.53
   9   1  -8    5.07    1.21
  -9   1   8    8.49    1.49
   9   1  -8    5.94    0.84
  -9   1   8    5.82    1.20
   9   1  -8    5.57    1.06
   9   1  -8    4.72    1.51
  -7  -1   8   14.47    1.28
   7  -1  -8   16.36    2.49
  -7  -1   8   16.71    1.46
   7  -1  -8   17.85    1.69
   7   1  -8   16.28    1.20
  -7   1   8   21.15    1.57
  -7   1   8   17.20    1.25
  -7   1   8   16.63    1.79
   7   1  -8   16.01    1.57
   7   1  -8   15.30    1.91
   7   1  -8   18.16    1.13
   7   1  -8   15.16    2.58
  -7   1   8   15.81    1.88
   7   1  -8   16.56    1.26
   5  -1  -8   11.45    2.36
  -5  -1   8   10.97    1.27
   5  -1  -8   12.77    1.49
  -5  -1   8   10.23    1.01
   5   1  -8   12.24    1.77
   5   1  -8   11.40    0.95
  -5   1   8   12.97    1.43
   5   1  -8   12.31    0.91
   5   1  -8   12.08    1.03
   5   1  -8   11.75    1.44
  -5   1   8   14.03    1.26
   5   1  -8   12.87    2.42
  -5   1   8   13.38    1.55
  -5   1   8   12.35    1.00
   3  -1  -8   20.53    1.76
   3  -1  -8   19.40    1.63
  -3  -1   8   18.79    1.23
   3  -1  -8   17.65    1.37
  -3  -1   8   18.22    1.50
  -3   1   8   19.64    1.77
   3   1  -8   21.14    1.38
   3   1  -8   19.63    2.68
  -3   1   8   20.54    1.31
   3   1  -8   21.25    2.74
   3   1  -8   21.21    1.52
   3   1  -8   19.55    1.88
  -3   1   8   16.25    2.19
   1  -1  -8   30.68    2.06
  -1  -1   8   34.38    2.29
   1  -1  -8   31.87    2.28
  -1  -1   8   30.50    2.13
   1  -1  -8   34.85    2.51
   1  -1  -8   33.68    2.19
  -1  -1   8   33.14    2.28
   1   1  -8   36.58    3.61
   1   1  -8   32.09    3.48
  -1   1   8   35.93    2.39
   1   1  -8   36.68    2.21
   1   1  -8   37.45    2.46
  -1   1   8   34.91    2.10
   1   1  -8   33.49    2.13
   1   1  -8   34.20    2.66
   1   1  -8   34.76    2.10
  -1   1   8   36.47    2.51
  -1   1   8   38.52    2.26
  -1  -1  -8    1.65    0.56
  -1  -1  -8    1.22    0.65
   1  -1   8    2.36    0.66
   1  -1   8    1.40    0.61
   1  -1   8    2.21    0.53
  -1   1  -8    3.91    1.27
   1   1   8    1.52    0.72
  -1   1  -8    1.24    0.64
  -1   1  -8    1.18    0.45
   1   1   8    1.96    0.50
  -1   1  -8    0.13    0.67
   1   1   8    1.93    0.75
  -1   1  -8    2.42    0.78
  -1   1  -8    1.70    0.50
   1   1   8    2.86    0.97
  -3  -1  -8    3.36    0.83
   3  -1   8    3.07    0.68
   3  -1   8    3.29    0.79
   3  -1   8    5.70    1.06
  -3   1  -8    3.07    0.59
   3   1   8    4.45    1.15
  -3   1  -8    2.58    0.89
   3   1   8    3.52    0.73
   3   1   8    4.18    1.02
   3   1   8    4.55    0.86
   3   1   8    5.62    1.27
  -3   1  -8    3.76    0.78
   5  -1   8    2.16    0.61
   5  -1   8    2.09    0.71
  -5  -1  -8    1.78    0.78
  -5   1  -8    1.70    0.89
  -5   1  -8    1.47    0.49
   5   1   8    2.32    0.54
   5   1   8    2.76    0.75
   5   1   8    3.49    1.23
   5   1   8    1.96    0.76
  -5   1  -8   -0.14    0.99
  -5   1  -8    1.32    0.69
  -7  -1  -8    0.25    0.78
   7  -1   8    0.58    0.59
   7  -1   8    0.47    0.55
   7   1   8    1.19    1.13
  -7   1  -8    0.81    0.64
   7   1   8    1.74    0.66
   7   1   8    1.69    0.65
   7   1   8    0.93    0.55
  -7   1  -8    0.31    0.86
  -9  -1  -8   -0.36    0.72
   9  -1   8    0.33    0.55
  -9  -1  -8    0.28    0.59
   9  -1   8    1.31    0.56
   9   1   8    0.25    0.53
  -9   1  -8    0.83    0.60
  -9   1  -8    0.64    0.77
   9   1   8    1.57    0.58
   9   1   8    0.28    0.40
 -11  -1  -8    1.97    0.48
  11   1   8    0.90    0.46
 -11   1  -8    0.71    0.60
 -11   1  -8    1.77    0.44
 -22  -2   8    2.82    0.52
  22   2  -8    3.15    0.80
 -22   2   8    5.59    1.02
  22   2  -8    4.23    0.68
 -22   2   8    2.28    0.75
 -20  -2   8    1.85    0.44
 -20  -2   8    1.26    0.53
 -20   2   8    0.48    0.94
 -20   2   8    0.57    0.93
 -20   2   8    1.03    0.91
  20   2  -8    1.51    0.47
  20   2  -8    1.27    0.54
  20   2  -8    1.43    0.65
  20   2  -8    2.44    1.10
 -18  -2   8    4.26    0.78
 -18  -2   8    6.74    1.28
  18  -2  -8    6.24    0.90
  18   2  -8    7.07    1.64
 -18   2   8    4.06    0.90
  18   2  -8    4.59    0.99
  18   2  -8    5.94    0.81
 -18   2   8    9.29    2.06
  16  -2  -8   30.84    2.00
 -16  -2   8   29.98    2.23
 -16  -2   8   31.40    1.95
  16  -2  -8   36.78    3.02
  16   2  -8   30.36    2.02
 -16   2   8   30.27    3.23
  16   2  -8   30.37    1.92
 -16   2   8   26.78    2.04
 -16   2   8   29.79    2.37
 -16   2   8   29.27    2.91
  16   2  -8   30.44    2.09
  16   2  -8   30.80    2.39
 -14  -2   8    9.61    1.42
  14  -2  -8    8.49    1.13
  14  -2  -8   11.42    2.04
  14   2  -8   10.13    1.06
 -14   2   8    9.34    1.67
  14   2  -8   10.88    1.55
 -14   2   8   11.10    1.79
  14   2  -8   10.27    0.93
 -14   2   8   10.61    1.13
 -14   2   8   10.64    1.57
  14   2  -8   12.04    1.18
 -14   2   8    8.88    2.07
 -12  -2   8    3.02    0.50
  12  -2  -8    4.49    0.80
 -12  -2   8    3.66    0.77
  12   2  -8    2.51    0.51
 -12   2   8    2.74    1.27
 -12   2   8    3.61    0.68
  12   2  -8    3.50    0.65
 -12   2   8    3.02    1.06
 -12   2   8    3.82    1.11
  12   2  -8    4.63    0.95
  12   2  -8    2.17    0.85
  12   2  -8    5.33    1.32
 -10  -2   8   21.41    1.67
 -10  -2   8   20.67    1.51
  10  -2  -8   24.36    2.29
 -10   2   8   23.24    2.39
  10   2  -8   25.04    3.45
 -10   2   8   25.25    2.04
  10   2  -8   21.28    1.53
 -10   2   8   24.29    1.62
  10   2  -8   25.11    1.64
  10   2  -8   21.87    2.10
  10   2  -8   21.92    1.45
  10   2  -8   22.61    2.42
  -8  -2   8    6.93    0.77
  -8  -2   8    7.60    0.95
   8  -2  -8    9.83    1.53
   8   2  -8    8.83    0.99
  -8   2   8    8.33    0.94
   8   2  -8    9.31    1.31
   8   2  -8    7.15    0.84
   8   2  -8    7.48    2.37
  -8   2   8    8.11    1.44
   8   2  -8    8.23    0.71
  -8   2   8    7.56    1.86
  -8   2   8    7.87    1.72
   6  -2  -8    0.58    0.27
  -6  -2   8    0.35    0.47
  -6  -2   8    1.33    0.56
   6  -2  -8    0.31    0.22
   6   2  -8    1.18    0.39
   6   2  -8    0.11    0.28
  -6   2   8    0.82    0.99
   6   2  -8    0.97    0.80
  -6   2   8    1.31    0.54
   6   2  -8    0.98    0.53
   6   2  -8   -0.01    0.60
   6   2  -8    0.33    0.32
  -4  -2   8    3.90    0.86
  -4  -2   8    4.82    0.94
  -4  -2   8    2.78    0.51
  -4  -2   8    3.06    0.49
   4   2  -8    2.53    0.66
  -4   2   8    4.01    0.89
   4   2  -8    1.20    0.72
  -4   2   8    3.19    0.55
   4   2  -8    1.61    0.74
   4   2  -8    3.11    0.56
   4   2  -8    2.95    0.62
  -4   2   8    3.66    0.99
   4   2  -8    2.53    0.84
  -2  -2   8    0.32    0.41
  -2  -2   8    0.15    0.52
   2  -2  -8    0.24    0.21
  -2  -2   8   -0.39    0.52
   2  -2  -8    0.13    0.34
   2  -2  -8   -0.33    0.44
   2   2  -8    0.08    0.87
   2   2  -8    0.66    0.55
   2   2  -8    0.15    0.33
   2   2  -8    0.40    0.69
  -2   2   8    0.14    0.80
  -2   2   8    0.95    0.69
  -2   2   8    0.22    0.45
   2   2  -8    0.11    0.39
   2   2  -8    0.80    0.70
  -2   2   8   -0.50    0.69
   0  -2   8    5.96    0.99
   0  -2   8    4.22    1.05
   0  -2  -8    6.43    0.81
   0  -2  -8    9.09    1.65
   0   2   8    7.11    1.51
   0   2  -8    7.27    1.00
   0   2   8    7.34    1.06
   0   2  -8    7.27    0.81
   0   2  -8    7.56    2.23
   0   2  -8   12.21    1.42
   0   2  -8    6.66    0.83
   0   2   8    6.25    1.32
   0   2  -8    6.30    2.20
   0   2  -8    6.79    1.77
   0   2   8    6.82    0.81
   2  -2   8    1.91    0.69
   2  -2   8    1.03    0.61
  -2   2  -8    1.46    0.52
  -2   2  -8    2.05    1.00
  -2   2  -8    0.32    0.68
   2   2   8    1.50    0.77
   2   2   8    4.97    1.34
  -2   2  -8    1.77    1.34
   2   2   8    1.60    1.02
   2   2   8    0.53    0.51
  -2   2  -8    1.27    0.70
   4  -2   8    3.92    0.87
  -4  -2  -8    4.55    1.15
   4  -2   8    3.18    0.72
  -4   2  -8    3.56    0.62
   4   2   8    5.02    1.18
  -4   2  -8    4.64    0.81
   4   2   8    3.94    0.87
  -4   2  -8    5.65    1.05
   4   2   8    4.61    0.74
  -4   2  -8    4.46    0.91
   4   2   8    4.31    1.03
  -4   2  -8    8.53    1.90
   6  -2   8    1.42    0.52
  -6  -2  -8    0.85    0.73
   6  -2   8    1.66    0.61
   6   2   8    1.07    0.51
  -6   2  -8    0.66    0.65
  -6   2  -8    1.10    0.94
   6   2   8    1.16    0.69
   6   2   8    1.01    0.68
  -6   2  -8    0.26    0.51
  -8  -2  -8    9.39    1.08
   8  -2   8   10.07    0.93
   8  -2   8    7.99    0.98
   8   2   8    9.39    0.87
   8   2   8    9.32    0.99
  -8   2  -8    8.34    1.07
   8   2   8    9.50    1.06
  -8   2  -8    9.96    1.41
 -10  -2  -8    2.88    0.71
 -10   2  -8    3.10    0.74
 -10   2  -8    3.53    0.69
  10   2   8    2.19    0.49
  10   2   8    2.18    0.49
  10   2   8    2.18    0.36
 -21  -3   8    1.66    0.35
  21   3  -8    3.14    0.74
  21   3  -8    1.52    0.57
  21   3  -8    2.66    0.52
 -21   3   8    0.55    0.76
 -19  -3   8    3.93    0.68
 -19  -3   8    4.20    0.63
  19   3  -8    3.38    0.90
 -19   3   8    5.47    1.25
  19   3  -8    2.79    0.72
 -19   3   8    2.13    1.02
  19   3  -8    3.55    0.69
 -19   3   8    2.98    0.61
  19   3  -8    5.43    1.09
 -17  -3   8    2.75    0.52
 -17  -3   8    2.35    0.61
 -17   3   8    3.27    1.09
  17   3  -8    3.85    1.06
  17   3  -8    2.25    0.52
 -17   3   8    3.95    0.73
 -17   3   8    2.84    1.12
 -17   3   8    2.64    1.59
  17   3  -8    2.08    0.73
  17   3  -8    2.18    0.58
 -15  -3   8   25.15    1.84
  15  -3  -8   23.11    2.56
 -15  -3   8   26.52    1.62
 -15   3   8   23.22    1.76
 -15   3   8   23.84    2.75
  15   3  -8   22.18    1.83
 -15   3   8   21.41    2.25
 -15   3   8   23.82    2.47
  15   3  -8   22.86    1.69
  15   3  -8   24.99    1.59
  15   3  -8   24.42    2.13
  13  -3  -8    5.95    1.08
 -13  -3   8    6.68    1.26
 -13  -3   8    6.18    0.89
  13  -3  -8    6.83    1.80
  13   3  -8    6.17    1.13
 -13   3   8    5.15    1.06
  13   3  -8    6.37    0.93
  13   3  -8    5.72    0.77
  13   3  -8    5.49    1.56
 -13   3   8    5.71    1.47
 -13   3   8    6.52    1.27
 -13   3   8    5.14    1.15
  11  -3  -8   37.27    3.05
 -11  -3   8   35.29    2.20
 -11  -3   8   35.90    2.45
 -11   3   8   35.37    2.32
  11   3  -8   28.97    4.08
 -11   3   8   32.47    2.98
 -11   3   8   43.41    2.73
  11   3  -8   32.40    2.43
  11   3  -8   36.59    2.17
 -11   3   8   36.92    3.02
  11   3  -8   36.43    2.65
  -9  -3   8    0.04    0.42
   9  -3  -8    0.08    0.24
  -9   3   8   -0.18    0.66
  -9   3   8    0.75    1.17
   9   3  -8   -1.11    0.60
   9   3  -8    0.36    0.39
   9   3  -8   -0.17    0.44
  -9   3   8   -1.32    1.20
  -9   3   8    0.93    1.05
   9   3  -8   -0.32    0.85
   9   3  -8    0.13    0.68
  -7  -3   8    3.06    0.55
   7  -3  -8    3.43    0.67
  -7  -3   8    3.41    0.68
  -7   3   8    3.88    1.14
   7   3  -8    3.92    0.92
  -7   3   8    4.06    0.69
   7   3  -8    3.88    0.63
  -7   3   8    3.86    0.95
   7   3  -8    3.48    0.88
   7   3  -8    3.16    0.77
  -7   3   8    2.93    1.07
  -5  -3   8    5.96    0.79
   5  -3  -8    5.75    0.91
  -5  -3   8    6.73    0.80
   5  -3  -8    8.92    1.60
   5  -3  -8    7.04    1.59
  -5   3   8    7.93    1.68
   5   3  -8    5.60    1.05
   5   3  -8    7.32    2.51
  -5   3   8    6.07    1.12
  -5   3   8    6.36    1.14
   5   3  -8    7.54    0.69
  -5   3   8    6.12    0.89
   5   3  -8    6.51    0.95
   5   3  -8    5.22    0.78
  -3  -3   8    8.16    0.82
   3  -3  -8    7.49    1.94
  -3  -3   8    9.24    0.90
  -3  -3   8    9.06    1.25
   3  -3  -8   11.59    1.77
   3  -3  -8    7.51    0.95
   3   3  -8    8.40    0.82
   3   3  -8    8.45    1.71
   3   3  -8    9.59    2.58
  -3   3   8    9.99    1.51
   3   3  -8    9.26    1.07
  -3   3   8   10.38    0.94
  -3   3   8   10.15    1.23
  -3   3   8    7.24    1.62
   3   3  -8   10.09    0.89
   1  -3  -8    6.64    1.23
   1  -3  -8    6.50    1.64
  -1  -3   8    5.56    0.82
  -1  -3   8    6.37    0.88
   1  -3  -8    6.61    0.89
   1   3  -8    5.74    0.79
   1   3  -8    5.13    1.05
  -1   3   8    5.50    0.77
  -1   3   8    5.39    1.45
   1   3  -8    5.08    1.15
   1   3  -8    5.24    0.86
  -1   3   8    9.12    1.66
   1   3  -8    6.65    2.45
  -1  -3  -8    3.73    0.83
  -1  -3  -8    4.27    1.21
   1  -3   8    3.95    0.91
   1   3   8    4.52    0.77
  -1   3  -8    5.89    0.83
   1   3   8    5.59    1.34
   1   3   8    4.49    1.13
  -1   3  -8    4.63    1.30
  -1   3  -8    4.43    1.09
  -1   3  -8    5.44    0.93
   1   3   8    5.59    1.17
  -3  -3  -8    0.81    0.54
  -3  -3  -8    1.50    0.80
   3  -3   8    1.81    0.56
  -3   3  -8    1.42    0.58
  -3   3  -8    0.31    0.82
  -3   3  -8    1.62    0.75
  -3   3  -8    1.76    0.56
   3   3   8    1.45    0.69
   3   3   8    1.57    0.51
   3   3   8    1.82    0.87
  -5  -3  -8    5.13    1.12
   5  -3   8    5.51    0.83
   5   3   8    5.91    1.25
  -5   3  -8    7.98    1.60
   5   3   8    5.36    1.04
  -5   3  -8    5.18    1.02
  -5   3  -8    4.90    0.89
   5   3   8    4.45    0.74
  -5   3  -8    5.89    0.83
   5   3   8    8.02    1.71
  -7  -3  -8    0.55    0.59
   7  -3   8   -0.16    0.46
  -7   3  -8   -0.68    0.59
   7   3   8   -0.75    0.58
  -7   3  -8   -0.18    0.50
   7   3   8    0.41    0.42
   7   3   8   -0.37    0.54
  -9  -3  -8    0.50    0.48
   9   3   8    0.28    0.38
   9   3   8    0.10    0.48
   9   3   8    0.76    1.02
  -9   3  -8   -0.12    0.51
 -20  -4   8    0.83    0.32
 -20  -4   8    1.36    0.43
  20   4  -8    1.58    0.47
 -20   4   8    0.91    0.74
  20   4  -8    2.45    0.68
  20   4  -8    1.55    0.36
 -20   4   8    2.51    0.81
 -18  -4   8    1.23    0.42
 -18  -4   8    0.90    0.66
 -18   4   8    0.91    0.56
  18   4  -8    0.98    0.67
  18   4  -8    0.66    0.42
  18   4  -8    1.28    0.51
 -18   4   8    0.26    0.89
 -18   4   8    0.82    1.11
  18   4  -8    0.99    0.97
 -18   4   8    2.34    1.23
 -16  -4   8    4.08    0.76
 -16  -4   8    4.26    1.05
 -16   4   8    3.74    1.53
  16   4  -8    6.17    0.98
  16   4  -8    5.48    1.18
 -16   4   8    4.07    1.06
 -16   4   8    4.01    1.18
 -16   4   8    4.08    1.13
  16   4  -8    3.31    0.83
 -14  -4   8    0.94    0.51
 -14  -4   8    1.16    0.66
  14  -4  -8    1.64    0.44
 -14   4   8    0.01    1.42
  14   4  -8    2.10    0.71
 -14   4   8    0.69    0.70
  14   4  -8    1.57    0.49
 -14   4   8    1.49    1.04
  14   4  -8    1.88    1.08
  14   4  -8    1.57    0.57
 -12  -4   8    0.54    0.52
  12  -4  -8    0.49    0.63
 -12  -4   8   -0.16    0.64
 -12   4   8    0.30    1.07
 -12   4   8    1.30    0.71
  12   4  -8    0.45    0.45
 -12   4   8   -0.11    1.03
  12   4  -8    1.96    0.66
  10  -4  -8    6.91    1.95
 -10  -4   8   11.25    1.26
 -10  -4   8    9.59    1.00
  10  -4  -8    8.63    1.12
 -10   4   8   11.37    1.64
 -10   4   8    8.81    2.09
 -10   4   8    7.98    2.21
 -10   4   8    9.28    1.17
  10   4  -8    9.40    1.77
  10   4  -8   11.09    0.89
  10   4  -8    7.70    1.16
  10   4  -8   10.04    1.09
  -8  -4   8   22.53    1.54
  -8  -4   8   21.36    1.64
   8  -4  -8   23.69    2.46
   8  -4  -8   22.23    1.65
  -8   4   8   23.41    2.54
   8   4  -8   22.61    1.64
  -8   4   8   24.59    1.69
  -8   4   8   26.55    1.94
  -8   4   8   18.16    2.35
   8   4  -8   20.65    1.67
   8   4  -8   23.74    2.18
   8   4  -8   23.76    1.52
  -6  -4   8   25.28    1.76
  -6  -4   8   27.05    1.71
   6  -4  -8   29.00    2.59
   6  -4  -8   25.33    1.77
   6   4  -8   25.06    1.71
  -6   4   8   27.01    1.79
   6   4  -8   25.29    2.35
  -6   4   8   23.37    2.48
   6   4  -8   21.14    1.79
  -6   4   8   27.67    1.93
  -6   4   8   25.36    2.35
   6   4  -8   29.16    3.78
   6   4  -8   26.19    1.65
  -4  -4   8    1.51    0.46
  -4  -4   8    0.92    0.42
   4  -4  -8    0.31    0.29
   4  -4  -8    1.82    0.60
  -4   4   8    1.16    1.00
   4   4  -8    1.15    0.42
  -4   4   8    1.26    0.68
  -4   4   8   -0.63    0.81
   4   4  -8    2.00    1.10
   4   4  -8    0.48    0.81
  -4   4   8    2.13    0.59
   4   4  -8    1.08    0.42
   4   4  -8    0.22    0.58
  -2  -4   8    5.02    0.79
   2  -4  -8    4.39    0.87
   2  -4  -8    4.31    0.86
  -2  -4   8    6.20    0.75
  -2   4   8    5.72    1.13
   2   4  -8    4.60    0.78
  -2   4   8    3.78    0.79
   2   4  -8    4.32    1.03
   2   4  -8    4.20    1.23
  -2   4   8    3.73    0.87
   2   4  -8    4.42    0.87
   0  -4  -8    3.07    0.63
   0  -4  -8    4.20    1.20
   0   4   8    2.47    0.96
   0   4   8    2.97    0.56
   0   4  -8    3.07    1.36
   0   4   8    1.90    1.18
   0   4  -8    2.54    0.55
   0   4  -8    2.04    0.72
  -2  -4  -8    0.96    0.55
  -2  -4  -8    0.46    0.70
   2   4   8    0.44    0.48
   2   4   8    0.73    0.80
  -2   4  -8   -0.01    0.49
  -2   4  -8    0.47    0.66
   2   4   8    0.47    0.61
   2   4   8    0.88    1.12
  -2   4  -8    0.01    0.48
  -2   4  -8   -0.36    1.26
  -4  -4  -8    1.09    0.66
  -4  -4  -8    1.37    0.58
   4   4   8    1.00    0.45
  -4   4  -8    0.88    0.50
  -4   4  -8    0.52    0.62
   4   4   8    0.50    0.69
  -4   4  -8   -0.39    1.25
   4   4   8    1.28    0.87
   4   4   8    2.17    1.00
  -4   4  -8    1.19    0.51
  -6  -4  -8    2.17    0.74
  -6   4  -8    1.21    0.57
   6   4   8    0.59    0.55
  -6   4  -8    1.35    0.43
   6   4   8    2.23    0.41
   6   4   8    0.99    0.47
  -6   4  -8    3.26    1.54
  -8  -4  -8    7.41    0.80
   8   4   8    6.84    0.80
   8   4   8    7.26    0.61
  -8   4  -8    6.47    0.79
 -17  -5   8    6.05    0.84
 -17  -5   8    6.19    0.66
 -17   5   8    7.49    1.61
  17   5  -8    5.74    1.25
 -17   5   8    8.42    1.49
 -17   5   8    3.26    0.78
  17   5  -8    4.35    0.61
  17   5  -8    5.12    0.80
 -15  -5   8    0.90    0.49
 -15  -5   8   -0.20    0.42
  15   5  -8    0.00    0.92
 -15   5   8   -0.34    1.27
  15   5  -8   -0.30    0.48
  15   5  -8    0.45    0.39
 -15   5   8   -0.03    0.99
 -15   5   8    1.29    0.59
 -13  -5   8    2.00    0.55
 -13  -5   8    2.27    0.51
  13  -5  -8    1.81    0.52
 -13   5   8    1.22    0.97
  13   5  -8    2.57    0.49
 -13   5   8    1.72    0.94
 -13   5   8    2.96    0.69
  13   5  -8    2.89    1.06
 -13   5   8    3.17    1.40
  13   5  -8    4.18    0.98
 -11  -5   8    3.75    0.77
  11  -5  -8    4.42    0.69
 -11  -5   8    3.51    0.60
  11   5  -8    5.88    1.06
 -11   5   8    3.82    0.91
 -11   5   8    3.62    1.51
 -11   5   8    4.26    0.82
 -11   5   8    0.28    1.03
   9  -5  -8   27.17    1.79
  -9  -5   8   26.72    1.80
  -9  -5   8   25.06    1.72
  -9   5   8   21.61    2.32
   9   5  -8   25.24    1.76
  -9   5   8   24.95    2.70
  -9   5   8   25.96    1.79
   9   5  -8   27.54    2.43
  -9   5   8   22.74    1.93
   9   5  -8   26.47    1.68
   7  -5  -8    2.87    0.65
  -7  -5   8    2.47    0.50
  -7  -5   8    2.41    0.52
  -7   5   8    2.81    1.29
  -7   5   8    2.17    0.63
   7   5  -8    1.68    0.46
   7   5  -8    2.47    0.48
   7   5  -8    1.72    1.13
  -7   5   8    0.56    0.90
  -5  -5   8    0.78    0.45
   5  -5  -8    0.66    0.62
  -5  -5   8   -0.20    0.46
  -5   5   8    0.19    0.72
   5   5  -8    0.07    0.39
  -5   5   8    0.70    0.53
   5   5  -8    0.21    0.41
   5   5  -8   -0.68    1.14
   5   5  -8    0.77    0.52
  -3  -5   8    4.83    0.88
   3  -5  -8    6.72    0.98
  -3  -5   8    5.55    0.81
   3   5  -8    3.91    0.88
   3   5  -8    5.26    0.79
  -3   5   8    5.16    0.77
   3   5  -8    4.48    0.96
   3   5  -8    3.53    1.20
  -3   5   8    5.47    1.32
   1  -5  -8    4.64    1.08
   1  -5  -8    4.29    0.94
  -1  -5   8    4.61    0.78
   1   5  -8    4.06    0.95
   1   5  -8    3.08    0.74
  -1   5   8    5.83    1.37
  -1   5   8    4.52    0.68
   1   5  -8    3.11    0.71
   1   5  -8    4.80    1.32
  -1  -5  -8    2.78    0.74
  -1  -5  -8    3.63    0.88
  -1   5  -8    2.71    0.58
  -1   5  -8    3.00    1.29
  -1   5  -8    2.22    0.54
   1   5   8    2.10    0.45
   1   5   8    2.55    0.78
  -1   5  -8    3.36    0.84
  -3  -5  -8    5.60    1.03
  -3  -5  -8    5.80    0.90
   3   5   8    6.39    1.03
   3   5   8    5.83    0.63
  -3   5  -8    5.05    0.90
  -3   5  -8    6.69    0.77
  -3   5  -8    7.21    1.86
  -5  -5  -8    0.61    0.52
   5   5   8    0.55    0.38
   5   5   8    1.04    0.31
  -5   5  -8    1.12    0.50
  -5   5  -8    0.32    0.45
  -5   5  -8    0.46    0.35
 -14  -6   8    1.91    0.38
 -14  -6   8    3.55    0.79
 -14   6   8    0.79    0.70
 -14   6   8    2.09    0.41
 -12  -6   8    0.68    0.41
 -12  -6   8    1.08    0.54
 -12   6   8    0.19    0.65
  12   6  -8    0.86    0.38
 -12   6   8    0.99    0.44
 -12   6   8    2.37    0.98
  12   6  -8    1.46    0.34
 -10  -6   8    1.56    0.59
  10  -6  -8    1.57    0.53
 -10  -6   8    0.61    0.44
 -10   6   8    0.72    0.90
 -10   6   8    0.69    0.63
 -10   6   8    0.78    0.72
  10   6  -8    0.91    0.36
  10   6  -8    1.39    0.52
   8  -6  -8    2.14    0.73
  -8  -6   8    1.81    0.47
  -8   6   8    1.67    0.46
   8   6  -8    0.84    0.40
  -8   6   8    0.55    0.55
   8   6  -8    1.40    0.37
   6  -6  -8    1.74    0.60
  -6  -6   8    1.77    0.45
  -6  -6   8    2.18    0.59
  -6   6   8   -0.02    0.50
   6   6  -8    1.62    0.40
   6   6  -8    1.78    0.41
  -4  -6   8    2.84    0.51
  -4  -6   8    1.65    0.46
   4  -6  -8    2.49    0.63
   4   6  -8    1.22    0.45
   4   6  -8    2.11    0.44
  -4   6   8    2.53    0.53
   4   6  -8    3.19    1.06
   2  -6  -8    4.39    0.90
   2   6  -8    3.30    0.64
   2   6  -8    3.97    0.78
   0  -6  -8   13.19    1.12
   0   6  -8   12.36    1.09
   0   6  -8   14.31    1.67
 -24   0   9   12.22    1.00
  24   0  -9   11.20    0.88
 -22   0   9    0.73    0.74
  22   0  -9    0.32    0.54
 -20   0   9    5.86    1.36
 -20   0   9    3.07    0.83
  20   0  -9    4.98    0.73
  20   0  -9    4.03    0.94
  18   0  -9   -0.36    0.28
  18   0  -9    0.18    0.61
  18   0  -9   -0.05    0.47
 -18   0   9   -0.51    0.92
 -18   0   9    0.31    0.97
  16   0  -9    6.42    0.80
  16   0  -9    6.49    0.92
  16   0  -9    7.12    0.99
  16   0  -9    8.92    2.08
 -16   0   9    5.91    1.15
 -16   0   9    7.28    1.53
 -14   0   9    0.22    0.85
  14   0  -9    0.12    0.79
  14   0  -9   -0.15    0.63
  14   0  -9    0.47    0.64
  14   0  -9    0.17    0.26
  14   0  -9    0.73    0.44
  12   0  -9   21.76    1.38
  12   0  -9   23.48    2.05
 -12   0   9   17.13    1.70
  12   0  -9   22.06    1.54
 -12   0   9   17.88    1.93
  12   0  -9   23.82    2.06
 -12   0   9   23.13    1.93
  12   0  -9   19.79    1.46
  12   0  -9   23.05    3.55
 -12   0   9   20.27    1.42
  10   0  -9    7.36    0.74
 -10   0   9    5.35    1.38
 -10   0   9    7.76    1.13
 -10   0   9    9.47    1.50
 -10   0   9    8.13    0.84
  10   0  -9    6.77    2.57
  10   0  -9    8.62    1.56
  10   0  -9    9.56    1.01
  10   0  -9    7.22    0.85
  -8   0   9    3.31    0.94
  -8   0   9    4.68    1.14
   8   0  -9    4.58    0.61
  -8   0   9    6.02    1.38
  -8   0   9    5.53    1.34
   8   0  -9    4.56    0.79
   8   0  -9    4.35    0.70
   8   0  -9    5.66    1.19
   6   0  -9    3.32    0.57
   6   0  -9    3.19    0.64
  -6   0   9    3.05    0.76
  -6   0   9    3.94    0.55
  -6   0   9    4.04    0.75
   6   0  -9    1.62    0.70
  -6   0   9    5.60    1.36
   6   0  -9    3.20    0.78
  -4   0   9    9.46    1.30
   4   0  -9    8.61    2.48
   4   0  -9    7.38    1.03
  -4   0   9    8.05    0.96
  -4   0   9    9.85    1.18
  -4   0   9    8.35    1.61
   4   0  -9    9.18    1.01
   4   0  -9    7.86    0.85
  -4   0   9    9.17    0.87
  -2   0   9    7.19    1.03
  -2   0   9    7.16    1.62
   2   0  -9    6.47    1.07
  -2   0   9    6.89    0.83
  -2   0   9    6.83    0.93
   2   0  -9    7.03    0.82
   2   0  -9    8.61    0.99
  -2   0   9    7.57    1.30
   0   0   9    0.84    0.76
   0   0   9    1.04    0.52
   0   0   9    0.08    1.09
   0   0   9    0.32    0.56
   0   0   9   -0.02    0.71
  -2   0  -9    5.52    1.30
   2   0   9    6.52    1.33
   2   0   9    6.02    1.06
   2   0   9    5.82    1.28
  -2   0  -9    5.94    1.06
   2   0   9    6.90    1.05
   4   0   9    0.79    0.67
  -4   0  -9    0.28    0.81
   4   0   9    0.40    0.62
   4   0   9   -0.68    0.68
  -4   0  -9   -0.01    0.64
   4   0   9    0.04    0.54
  -6   0  -9    1.12    0.83
  -6   0  -9    1.23    0.57
   6   0   9    2.23    0.63
   6   0   9    2.08    0.65
   6   0   9    1.19    0.67
   8   0   9    0.35    0.57
   8   0   9    0.37    0.50
  -8   0  -9    0.08    0.73
 -10   0  -9    0.25    0.36
  10   0   9    0.17    0.38
 -10   0  -9   -0.07    0.50
 -23  -1   9    3.95    0.83
  23  -1  -9    3.10    0.64
  23   1  -9    3.40    0.73
 -23   1   9    3.98    0.67
 -21  -1   9    7.70    1.14
 -21  -1   9    5.77    0.95
  21  -1  -9    5.09    0.87
  21   1  -9    5.69    0.95
  21   1  -9    6.29    0.81
 -21   1   9    8.17    1.32
  21   1  -9    5.79    0.68
  19  -1  -9    4.77    0.90
 -19  -1   9    4.39    0.91
 -19  -1   9    4.26    0.83
  19   1  -9    3.75    0.94
 -19   1   9    3.05    1.05
  19   1  -9    2.67    0.53
 -19   1   9    3.33    1.03
  19   1  -9    4.03    0.87
  19   1  -9    4.40    1.31
  17  -1  -9    1.30    0.65
 -17  -1   9    0.90    0.92
 -17  -1   9    0.29    0.60
 -17  -1   9    0.44    0.42
 -17   1   9    0.70    1.05
 -17   1   9    2.03    1.04
  17   1  -9    0.94    0.48
  17   1  -9    0.77    0.53
  17   1  -9    1.36    1.18
  17   1  -9    1.14    0.66
 -17   1   9    1.59    1.06
  15  -1  -9    9.94    1.08
  15  -1  -9    6.41    1.97
 -15  -1   9   10.19    1.46
 -15  -1   9    6.36    1.37
  15   1  -9    8.48    0.85
  15   1  -9    8.64    1.03
  15   1  -9   10.07    1.76
 -15   1   9    9.25    1.75
  15   1  -9    8.68    1.13
 -15   1   9    8.26    1.01
 -15   1   9   10.04    1.57
 -13  -1   9    5.00    0.90
  13  -1  -9    7.80    1.78
  13  -1  -9    6.65    0.97
 -13  -1   9    6.19    1.26
 -13   1   9    6.89    1.55
 -13   1   9    6.72    1.27
 -13   1   9    7.10    1.71
  13   1  -9    6.67    1.52
  13   1  -9    6.00    0.96
 -13   1   9    5.12    0.77
  13   1  -9    6.36    0.73
  13   1  -9    6.16    0.91
 -13   1   9    5.31    0.95
 -11  -1   9    3.32    0.79
  11  -1  -9    4.40    0.84
 -11  -1   9    4.09    0.78
  11   1  -9    3.85    0.89
 -11   1   9    2.08    0.72
 -11   1   9    3.90    1.06
 -11   1   9    4.57    1.43
 -11   1   9    4.20    1.08
  11   1  -9    3.06    0.64
  11   1  -9    5.10    0.81
 -11   1   9    3.47    0.67
   9  -1  -9    5.14    0.84
  -9  -1   9    5.61    1.03
  -9  -1   9    5.70    1.16
   9  -1  -9    7.77    1.46
  -9   1   9    6.22    1.05
   9   1  -9    7.43    1.40
   9   1  -9    6.62    0.69
  -9   1   9    8.16    1.73
   9   1  -9    6.54    0.95
  -9   1   9    6.95    0.88
  -9   1   9    5.90    0.82
   9   1  -9    6.74    2.31
  -9   1   9    9.06    1.71
   9   1  -9    5.75    0.84
   7  -1  -9    3.56    0.77
  -7  -1   9    4.45    0.83
  -7  -1   9    3.95    0.79
  -7  -1   9    3.93    1.01
   7   1  -9    2.67    0.71
  -7   1   9    4.26    0.83
   7   1  -9    2.98    0.61
  -7   1   9    1.90    0.72
  -7   1   9    4.21    0.89
   7   1  -9    5.11    1.40
  -7   1   9    3.04    1.05
  -7   1   9    3.31    0.58
   7   1  -9    3.54    0.80
  -5  -1   9    3.13    0.72
  -5  -1   9    2.80    0.66
   5  -1  -9    3.31    0.57
  -5  -1   9    2.84    0.57
   5  -1  -9    5.68    1.65
  -5   1   9    1.30    0.68
   5   1  -9    4.09    1.05
   5   1  -9    1.14    0.71
  -5   1   9    3.26    0.69
  -5   1   9    3.24    0.76
   5   1  -9    2.08    0.43
  -5   1   9    4.12    0.85
  -5   1   9    3.02    1.03
   5   1  -9    0.61    1.10
   5   1  -9    3.14    0.56
   5   1  -9    2.95    0.61
   3  -1  -9    3.72    0.85
   3  -1  -9    4.28    0.65
  -3  -1   9    2.95    0.59
  -3  -1   9    4.03    0.72
  -3  -1   9    4.87    1.07
  -3   1   9    3.82    0.72
   3   1  -9    4.45    0.68
  -3   1   9    5.25    1.07
   3   1  -9    4.55    0.88
  -3   1   9    4.07    1.08
  -3   1   9    6.81    0.90
   3   1  -9    4.58    1.05
   3   1  -9    4.62    0.73
   3   1  -9    5.02    1.13
  -3   1   9    4.19    0.82
  -1  -1   9    4.79    0.86
   1  -1  -9    3.89    0.96
  -1  -1   9    4.49    1.13
   1  -1  -9    5.19    0.72
  -1  -1   9    5.10    1.09
   1   1  -9    4.47    0.87
   1   1  -9    2.91    1.46
  -1   1   9    5.13    1.02
   1   1  -9    5.38    0.86
  -1   1   9    4.02    1.15
  -1   1   9    3.86    1.06
  -1   1   9    6.78    0.96
  -1   1   9    5.37    0.80
   1   1  -9    5.52    0.79
   1  -1   9    8.63    1.16
   1  -1   9    5.80    1.09
   1  -1   9    7.44    1.03
  -1  -1  -9    8.36    1.20
  -1   1  -9    7.40    0.96
   1   1   9    6.93    1.40
   1   1   9    9.35    1.20
   1   1   9    8.14    1.77
   1   1   9    7.04    0.88
  -1   1  -9    8.13    1.45
  -3  -1  -9    5.54    0.89
   3  -1   9    4.15    1.04
   3  -1   9    4.96    0.95
   3   1   9    7.94    1.73
  -3   1  -9    4.54    0.79
   3   1   9    8.08    1.38
  -3   1  -9    5.48    1.07
   3   1   9    4.49    0.78
  -3   1  -9    4.96    0.98
   3   1   9    5.07    1.03
   5  -1   9    0.88    0.57
  -5  -1  -9    2.35    0.80
   5  -1   9    0.60    0.62
  -5   1  -9    1.61    0.89
   5   1   9    1.78    0.68
   5   1   9    1.20    0.68
  -5   1  -9    1.17    0.64
   5   1   9    1.86    0.51
   7  -1   9    3.80    0.83
  -7  -1  -9    2.85    0.77
  -7  -1  -9    3.30    0.87
   7  -1   9    4.23    0.87
   7   1   9    1.58    0.88
   7   1   9    3.54    0.82
  -7   1  -9    4.16    0.88
  -7   1  -9    5.31    0.89
   7   1   9    3.91    0.98
  -9  -1  -9    1.20    0.48
   9  -1   9    1.45    0.49
   9   1   9    1.08    0.46
  -9   1  -9    0.06    0.62
 -22  -2   9    5.96    0.70
  22   2  -9    5.42    0.84
 -22   2   9    4.64    1.13
  22   2  -9    6.77    0.73
 -22   2   9    6.76    1.05
  22   2  -9    5.38    0.63
 -20  -2   9   24.54    1.53
 -20  -2   9   23.63    1.60
  20   2  -9   20.35    1.61
  20   2  -9   22.58    1.54
  20   2  -9   21.37    1.43
 -20   2   9   22.77    1.88
 -20   2   9   17.46    1.93
  18  -2  -9   19.86    2.63
  18  -2  -9   18.51    1.55
 -18  -2   9   25.35    1.71
 -18  -2   9   25.15    1.51
  18   2  -9   29.09    2.34
  18   2  -9   22.72    1.71
 -18   2   9   21.36    1.95
  18   2  -9   25.06    1.64
 -18   2   9   20.17    1.58
 -18   2   9   21.13    2.13
 -18   2   9   22.60    2.44
  18   2  -9   21.63    1.50
 -16  -2   9    4.07    0.79
  16  -2  -9    3.96    0.69
 -16  -2   9    3.88    0.91
 -16   2   9    4.33    1.45
 -16   2   9    5.97    1.03
 -16   2   9    2.57    1.62
  16   2  -9    4.57    1.04
  16   2  -9    3.57    1.12
 -16   2   9    3.45    0.73
  16   2  -9    3.51    0.73
 -16   2   9    3.61    1.18
  16   2  -9    4.58    0.91
  14  -2  -9   19.76    1.57
 -14  -2   9   21.73    1.83
 -14  -2   9   20.90    1.50
 -14   2   9   19.17    1.90
  14   2  -9   22.96    1.60
  14   2  -9   23.04    2.13
 -14   2   9   21.98    2.68
 -14   2   9   31.21    2.82
 -14   2   9   22.86    2.21
  14   2  -9   23.91    1.69
  14   2  -9   24.97    1.55
  14   2  -9   16.14    3.27
  12  -2  -9    6.35    0.83
  12  -2  -9    6.69    1.88
 -12  -2   9    6.04    1.23
 -12  -2   9    5.23    0.76
  12   2  -9    6.23    0.75
 -12   2   9    5.21    1.02
 -12   2   9    6.67    1.24
 -12   2   9    7.65    1.68
  12   2  -9    6.99    1.54
 -12   2   9    7.64    1.58
 -12   2   9   10.31    2.43
  12   2  -9    7.23    0.93
 -10  -2   9    3.99    0.73
 -10  -2   9    3.13    0.52
  10  -2  -9    2.25    0.61
  10   2  -9    4.36    0.93
  10   2  -9    4.01    0.80
  10   2  -9    3.93    0.92
 -10   2   9    6.35    1.55
 -10   2   9    3.46    1.21
 -10   2   9    5.15    1.22
  10   2  -9    4.39    0.67
 -10   2   9    4.66    0.75
  -8  -2   9   12.82    1.20
  -8  -2   9   13.80    1.24
  -8  -2   9   12.91    1.12
   8  -2  -9   16.14    1.89
  -8   2   9   17.80    1.63
   8   2  -9   14.64    1.24
   8   2  -9   15.64    1.05
  -8   2   9   16.38    1.26
   8   2  -9   16.18    2.98
  -8   2   9   20.64    2.16
   8   2  -9   13.32    1.16
  -8   2   9   15.49    2.13
   8   2  -9   15.60    1.75
  -6  -2   9    4.26    0.72
  -6  -2   9    4.36    0.84
  -6  -2   9    3.80    0.72
   6  -2  -9    5.95    1.55
  -6  -2   9    3.55    0.74
   6  -2  -9    4.92    1.52
   6   2  -9    5.40    0.90
   6   2  -9    4.65    0.63
   6   2  -9    2.20    0.85
  -6   2   9    4.92    1.17
  -6   2   9    5.38    1.07
   6   2  -9    4.06    0.97
  -6   2   9    4.66    0.82
  -6   2   9    4.70    1.16
   6   2  -9    3.50    0.71
   4  -2  -9    0.88    0.55
   4  -2  -9    0.07    0.35
  -4  -2   9    3.14    0.66
  -4  -2   9    0.33    0.59
  -4  -2   9    0.57    0.49
  -4  -2   9    0.82    0.45
   4  -2  -9    0.16    0.31
   4  -2  -9    0.68    0.56
   4  -2  -9    0.18    0.21
   4   2  -9    0.93    0.37
   4   2  -9    0.05    0.90
  -4   2   9    0.61    0.77
   4   2  -9    1.12    0.36
  -4   2   9    0.68    0.89
   4   2  -9    0.66    0.67
   4   2  -9    0.48    0.58
  -4   2   9    0.49    0.52
   4   2  -9    0.58    0.60
  -4   2   9    0.84    0.73
  -2  -2   9    2.31    0.67
   2  -2  -9    3.78    1.08
  -2  -2   9    3.53    0.60
   2   2  -9    7.04    1.43
   2   2  -9    2.85    0.51
  -2   2   9    2.73    0.93
   2   2  -9    1.97    0.49
   2   2  -9    3.77    1.06
  -2   2   9    2.51    1.07
  -2   2   9    3.19    0.58
   2   2  -9    1.29    0.76
   2   2  -9    3.59    0.69
   0  -2  -9    1.10    0.82
   0  -2   9    0.88    0.55
   0  -2  -9    1.12    0.48
   0  -2   9    1.84    0.66
   0   2   9    0.20    0.77
   0   2   9    1.06    0.56
   0   2   9    1.56    0.74
   0   2  -9    1.32    0.51
   0   2  -9    0.88    0.89
   0   2  -9    1.51    1.41
   0   2   9    0.05    0.99
   0   2  -9    0.70    0.68
  -2  -2  -9    9.26    0.97
   2  -2   9    8.91    1.15
  -2  -2  -9   10.08    1.26
   2  -2   9   11.03    1.09
  -2  -2  -9    6.02    1.75
  -2   2  -9   10.18    0.99
   2   2   9   12.35    1.86
  -2   2  -9    9.41    1.02
  -2   2  -9   11.51    1.66
   2   2   9    8.99    1.44
   2   2   9   10.54    1.21
  -2   2  -9   11.90    1.24
   2   2   9    9.66    0.93
   4  -2   9    3.03    0.60
  -4  -2  -9    3.72    1.01
   4  -2   9    2.73    0.63
   4   2   9    6.39    1.63
  -4   2  -9    3.16    1.01
   4   2   9    2.23    0.78
   4   2   9    3.28    0.70
  -4   2  -9    2.66    0.53
  -4   2  -9    3.48    0.72
   4   2   9    3.18    0.75
   6  -2   9    0.57    0.47
  -6  -2  -9    0.02    0.62
   6  -2   9    0.75    0.49
  -6   2  -9    0.30    0.60
   6   2   9    0.17    0.59
   6   2   9    1.08    1.11
   6   2   9    0.74    0.45
  -6   2  -9    0.47    0.87
   6   2   9    0.69    0.58
  -8  -2  -9    1.40    0.53
   8  -2   9    4.29    0.69
  -8   2  -9    1.39    0.59
   8   2   9    1.64    0.52
  -8   2  -9    1.65    0.70
   8   2   9    1.63    0.48
 -21  -3   9    1.51    0.35
 -21  -3   9    2.13    0.45
 -21   3   9    1.44    0.76
  21   3  -9    2.40    0.51
  21   3  -9    1.32    0.55
  21   3  -9    1.91    0.44
  21   3  -9    5.13    1.45
 -19  -3   9    4.50    0.99
 -19  -3   9    6.97    0.69
 -19   3   9    8.92    1.81
  19   3  -9    6.86    0.90
 -19   3   9    4.70    1.05
 -19   3   9    3.33    1.17
 -19   3   9    5.62    0.81
  19   3  -9    5.61    0.70
  19   3  -9    3.94    0.97
 -17  -3   9   21.34    1.54
 -17  -3   9   19.90    1.34
 -17   3   9   17.74    1.98
  17   3  -9   19.97    1.48
  17   3  -9   20.54    2.17
 -17   3   9   19.34    1.49
  17   3  -9   16.29    1.55
  17   3  -9   17.24    1.32
 -17   3   9   19.52    2.66
 -17   3   9   22.10    2.80
 -15  -3   9    2.19    0.71
  15  -3  -9    2.87    0.67
 -15  -3   9    2.08    0.54
  15   3  -9    3.44    0.70
 -15   3   9    3.08    0.74
 -15   3   9    3.12    1.40
 -15   3   9    3.32    1.68
 -15   3   9    2.88    1.18
  15   3  -9    3.34    0.79
  15   3  -9    2.35    1.14
  15   3  -9    2.71    0.61
  13  -3  -9   33.63    2.13
  13  -3  -9   35.70    2.94
 -13  -3   9   31.23    2.00
 -13  -3   9   32.80    2.26
 -13   3   9   30.45    2.15
  13   3  -9   32.08    2.56
  13   3  -9   29.95    2.08
  13   3  -9   30.16    1.97
 -13   3   9   31.85    3.04
  13   3  -9   28.99    2.22
 -13   3   9   31.23    3.10
 -13   3   9   34.24    2.59
  11  -3  -9   32.87    2.90
 -11  -3   9   29.94    2.22
 -11  -3   9   31.67    2.04
 -11   3   9   30.21    3.08
 -11   3   9   33.41    2.17
  11   3  -9   32.82    2.58
  11   3  -9   33.75    2.22
  11   3  -9   31.23    2.11
  11   3  -9   33.48    2.01
 -11   3   9   32.88    2.94
 -11   3   9   34.22    2.59
  -9  -3   9    2.27    0.52
   9  -3  -9    2.58    0.73
  -9  -3   9    5.42    1.02
  -9   3   9    5.45    1.27
  -9   3   9    3.16    1.38
   9   3  -9    2.88    0.69
   9   3  -9    0.21    0.85
   9   3  -9    2.23    0.48
  -9   3   9    4.00    0.77
   9   3  -9    2.39    0.54
  -9   3   9    2.73    1.05
   9   3  -9    1.47    0.96
   7  -3  -9   15.76    1.35
  -7  -3   9   14.55    1.27
  -7  -3   9   16.07    1.24
   7  -3  -9   16.94    2.08
  -7   3   9   16.46    2.12
   7   3  -9   16.26    1.92
   7   3  -9   15.32    1.25
   7   3  -9   15.97    1.15
   7   3  -9   18.73    3.01
   7   3  -9   15.78    1.39
  -7   3   9   18.12    1.61
  -7   3   9   15.46    1.36
  -7   3   9   18.19    2.23
  -5  -3   9    7.85    0.88
   5  -3  -9    4.81    1.73
  -5  -3   9    7.74    1.00
  -5  -3   9    9.24    0.92
   5  -3  -9    8.83    1.01
   5  -3  -9   10.34    1.79
   5   3  -9    9.97    2.67
   5   3  -9    7.94    0.89
  -5   3   9   11.33    1.28
   5   3  -9    8.55    1.68
   5   3  -9    8.22    0.80
  -5   3   9    9.33    0.99
  -5   3   9    9.15    1.85
  -5   3   9    8.36    1.62
   5   3  -9    7.58    1.11
   3  -3  -9    2.56    0.57
  -3  -3   9    2.05    0.50
  -3  -3   9    1.21    0.55
   3   3  -9    1.88    0.48
   3   3  -9    2.49    0.67
   3   3  -9    1.79    1.04
  -3   3   9    2.00    0.65
  -3   3   9    2.28    0.83
  -3   3   9    1.94    1.03
   3   3  -9    0.61    0.72
  -3   3   9    2.72    0.79
   3   3  -9    2.08    0.46
   1  -3  -9    2.85    0.56
  -1  -3   9    3.26    0.65
   1  -3  -9    4.85    1.19
  -1   3   9    2.83    0.58
   1   3  -9    3.17    0.55
   1   3  -9    2.94    0.79
   1   3  -9    3.27    1.25
  -1   3   9    2.84    1.14
  -1   3   9    3.58    0.89
  -1   3   9    3.23    0.74
   1   3  -9    2.27    0.75
   1  -3   9    1.33    0.58
  -1  -3  -9    1.58    0.76
  -1  -3  -9    0.56    0.32
  -1  -3  -9    0.17    0.49
  -1  -3  -9    1.39    0.65
   1   3   9    1.90    0.79
  -1   3  -9    1.13    0.50
   1   3   9    0.93    1.13
  -1   3  -9    1.55    1.42
   1   3   9    0.94    0.82
   1   3   9    0.57    0.51
  -1   3  -9    1.01    0.47
  -1   3  -9   -0.51    0.88
  -1   3  -9    1.25    0.74
   3  -3   9   -0.05    0.51
  -3  -3  -9    1.10    0.71
  -3   3  -9    0.41    0.67
   3   3   9    0.16    0.46
   3   3   9   -0.28    0.71
   3   3   9    0.95    0.66
  -3   3  -9   -0.01    0.49
  -3   3  -9    2.79    1.50
   3   3   9    1.18    1.12
  -3   3  -9    0.57    0.50
  -5  -3  -9    0.18    0.62
   5  -3   9    0.09    0.49
  -5   3  -9   -0.05    0.59
   5   3   9    0.47    0.55
   5   3   9    0.23    0.42
   5   3   9    0.34    0.60
  -5   3  -9   -0.03    0.45
  -7  -3  -9    2.84    0.78
   7  -3   9    3.00    0.64
   7   3   9    2.51    0.62
  -7   3  -9    1.16    0.55
   7   3   9    3.19    0.73
   7   3   9    1.77    1.36
   7   3   9    2.04    0.40
 -20  -4   9    0.54    0.52
 -20  -4   9    1.67    0.41
  20   4  -9    2.52    0.65
  20   4  -9    1.36    0.34
 -20   4   9    1.22    0.70
 -20   4   9    1.07    0.74
  20   4  -9    2.39    0.58
 -18  -4   9    7.24    0.71
 -18   4   9   10.69    1.84
  18   4  -9    7.76    0.70
  18   4  -9    7.01    1.59
 -18   4   9   11.60    1.85
  18   4  -9    4.06    0.97
 -18   4   9    6.04    0.86
 -16  -4   9   11.59    1.23
 -16  -4   9   11.89    0.96
 -16   4   9   11.85    1.63
 -16   4   9   10.94    1.14
 -16   4   9   10.01    2.30
  16   4  -9   12.12    1.83
 -16   4   9   13.57    2.37
  16   4  -9    9.08    1.23
  16   4  -9   11.11    0.95
  16   4  -9   12.36    1.13
 -14  -4   9    0.60    0.47
 -14  -4   9    1.24    0.67
  14  -4  -9    0.77    0.60
  14   4  -9    1.84    0.67
 -14   4   9    0.47    1.05
  14   4  -9    1.09    0.53
  14   4  -9    0.71    1.06
  14   4  -9    0.51    0.45
 -14   4   9    0.29    0.67
 -14   4   9    1.05    1.46
 -14   4   9   -0.31    1.20
 -12  -4   9   10.58    1.07
  12  -4  -9   10.15    1.26
 -12   4   9   11.44    1.68
 -12   4   9   11.18    1.22
  12   4  -9   10.96    1.15
  12   4  -9   11.07    0.98
  12   4  -9   10.26    1.93
 -12   4   9    9.52    2.39
 -12   4   9   11.36    2.33
  12   4  -9    8.61    1.21
  10  -4  -9    3.16    0.67
 -10  -4   9    5.04    1.11
 -10  -4   9    2.67    0.57
  10   4  -9    3.16    0.62
  10   4  -9    3.50    0.75
 -10   4   9    4.65    1.01
 -10   4   9    3.64    1.25
  10   4  -9    3.48    0.73
 -10   4   9    4.10    0.80
   8  -4  -9   16.50    2.22
   8  -4  -9   18.90    1.42
  -8  -4   9   18.90    1.43
  -8  -4   9   17.59    1.35
  -8   4   9   20.85    1.68
   8   4  -9   13.88    1.40
  -8   4   9   18.72    2.37
  -8   4   9   17.10    1.45
   8   4  -9   16.12    3.17
   8   4  -9   18.23    1.37
  -8   4   9   12.46    2.20
   8   4  -9   19.59    1.28
   8   4  -9   20.64    2.17
  -6  -4   9    3.52    0.53
  -6  -4   9    3.32    0.57
   6  -4  -9    4.86    0.91
   6   4  -9    4.37    1.22
   6   4  -9    2.86    0.51
   6   4  -9    3.41    0.67
  -6   4   9    3.65    1.00
  -6   4   9    4.26    1.20
   6   4  -9    3.54    0.78
  -6   4   9    3.84    0.67
   6   4  -9    1.24    0.89
  -6   4   9    3.42    0.82
  -4  -4   9    1.33    0.47
   4  -4  -9    2.28    0.61
  -4  -4   9    1.85    0.45
   4   4  -9    0.58    0.67
   4   4  -9    1.76    0.45
   4   4  -9    0.28    0.61
   4   4  -9    1.74    0.50
  -4   4   9    1.31    0.58
  -4   4   9    1.59    0.85
  -4   4   9    1.88    0.76
  -2  -4   9    9.49    0.94
   2  -4  -9    9.93    1.20
   2   4  -9    7.92    0.92
   2   4  -9    7.39    2.55
  -2   4   9    9.21    1.74
  -2   4   9    8.46    1.13
   2   4  -9    9.48    1.00
   2   4  -9    9.52    2.02
   2   4  -9    7.77    1.18
  -2   4   9    8.82    0.91
  -2   4   9    8.38    1.53
   0  -4  -9    4.78    0.88
   0  -4  -9    5.87    1.15
   0   4  -9    4.56    1.05
   0   4   9    5.24    1.27
   0   4   9    3.91    0.72
   0   4  -9    3.35    0.89
   0   4   9    3.98    0.97
   0   4   9    3.48    0.88
   0   4  -9    4.41    0.81
   0   4  -9    4.03    1.41
  -2  -4  -9    4.82    1.07
  -2  -4  -9    5.87    0.87
   2   4   9    7.21    1.86
  -2   4  -9    5.23    0.79
   2   4   9    6.32    1.14
  -2   4  -9    4.27    0.86
  -2   4  -9    4.34    0.98
  -2   4  -9    6.75    1.40
   2   4   9    5.05    1.23
   2   4   9    4.95    0.70
  -4  -4  -9    2.37    1.03
  -4   4  -9    0.89    0.43
   4   4   9    0.48    0.43
   4   4   9    1.87    0.41
   4   4   9    1.51    0.58
  -4   4  -9    1.02    0.42
   4   4   9    1.38    0.94
  -6  -4  -9    0.50    0.45
  -6   4  -9   -0.22    0.43
  -6   4  -9    0.29    0.49
   6   4   9    0.47    0.39
   6   4   9   -0.03    0.32
 -17  -5   9    4.91    0.61
 -17  -5   9    6.79    0.83
  17   5  -9    5.69    0.61
 -17   5   9    6.17    0.73
 -17   5   9    4.22    0.96
  17   5  -9    6.40    0.81
 -17   5   9    6.48    1.43
 -15  -5   9    1.30    0.42
  15   5  -9    1.37    0.42
 -15   5   9    1.36    0.56
 -15   5   9    1.34    0.94
  15   5  -9    1.83    0.90
 -15   5   9    2.71    1.12
 -15   5   9    1.48    0.71
  15   5  -9    1.75    0.51
 -13  -5   9    1.90    0.53
 -13  -5   9    1.72    0.50
 -13   5   9    1.41    0.93
  13   5  -9    3.57    1.15
  13   5  -9    2.19    0.99
 -13   5   9    3.39    0.66
  13   5  -9    3.41    0.65
 -13   5   9    1.70    0.77
  11  -5  -9    1.40    0.60
 -11  -5   9    1.21    0.52
 -11  -5   9    1.13    0.52
 -11   5   9    1.32    0.92
 -11   5   9    1.39    0.65
 -11   5   9    1.54    1.23
  11   5  -9    1.69    0.50
  11   5  -9    1.32    0.46
  11   5  -9    3.51    1.13
  -9  -5   9    1.59    0.54
  -9  -5   9    0.55    0.48
   9  -5  -9    1.29    0.59
   9   5  -9    1.61    1.08
   9   5  -9    0.87    0.45
   9   5  -9    0.94    0.44
  -9   5   9    1.21    0.61
  -9   5   9   -0.01    0.86
  -9   5   9    1.52    1.21
  -7  -5   9    0.05    0.46
   7  -5  -9    0.07    0.57
  -7  -5   9    0.74    0.47
   7   5  -9   -0.08    1.11
  -7   5   9    0.46    1.08
  -7   5   9    1.33    0.80
   7   5  -9    0.14    0.40
  -7   5   9    0.51    0.55
  -5  -5   9    6.25    0.84
   5  -5  -9    6.75    1.01
  -5  -5   9    7.42    0.98
  -5   5   9    4.79    1.15
   5   5  -9    7.15    0.93
  -5   5   9    5.67    0.81
   5   5  -9    5.21    1.29
   5   5  -9    4.55    0.98
   5   5  -9    6.41    1.09
  -3  -5   9   11.67    0.97
   3  -5  -9   10.96    1.08
   3   5  -9    9.94    1.15
  -3   5   9   10.64    1.82
   3   5  -9   12.34    2.08
   3   5  -9    9.49    1.07
  -3   5   9    9.30    0.91
   3   5  -9    9.79    0.94
  -3   5   9   11.97    1.55
   1  -5  -9    1.60    0.54
   1  -5  -9    0.76    0.54
   1   5  -9    2.03    0.48
   1   5  -9    1.65    1.44
  -1   5   9    1.65    0.75
   1   5  -9    1.02    0.59
   1   5  -9    1.30    0.49
  -1   5   9    1.47    0.42
  -1  -5  -9    4.76    0.85
  -1  -5  -9    5.38    0.91
  -1   5  -9    3.64    0.71
   1   5   9    7.03    1.50
  -1   5  -9    3.68    0.81
  -1   5  -9    4.26    0.80
   1   5   9    4.05    0.56
  -1   5  -9    6.42    1.23
   1   5   9    3.25    0.66
  -3  -5  -9    0.33    0.48
   3   5   9    1.16    0.29
  -3   5  -9   -0.04    0.40
  -3   5  -9    0.22    0.46
  -3   5  -9    0.11    0.35
   3   5   9    0.81    0.47
 -12  -6   9    2.66    0.60
 -12  -6   9    3.32    0.56
  12   6  -9    2.94    0.62
  12   6  -9    3.58    0.50
 -12   6   9    3.09    0.55
  10  -6  -9    0.90    0.49
 -10  -6   9    1.16    0.53
 -10  -6   9    0.91    0.40
 -10   6   9    0.46    0.37
  10   6  -9    0.26    0.56
  10   6  -9    0.41    0.31
 -10   6   9    1.43    0.80
 -10   6   9   -0.19    0.51
   8  -6  -9    6.74    0.90
  -8  -6   9    6.19    0.98
  -8  -6   9    6.44    0.73
   8   6  -9    5.06    0.72
  -8   6   9    5.58    0.64
   8   6  -9    5.56    0.65
   4  -6  -9    1.56    0.52
   4   6  -9    1.50    0.41
   4   6  -9    1.69    0.41
   4   6  -9    1.08    1.06
  -4   6   9    1.30    0.31
   2  -6  -9    5.50    0.80
   2   6  -9    4.81    0.67
   2   6  -9    7.18    0.76
  24   0 -10    0.12    0.37
 -24   0  10    0.70    0.48
  22   0 -10    0.41    0.51
 -22   0  10    0.38    0.69
 -20   0  10    0.36    0.71
 -20   0  10    0.56    0.82
  20   0 -10    0.14    0.60
 -18   0  10    0.95    0.95
  18   0 -10    0.23    0.64
 -18   0  10   -0.81    1.41
  16   0 -10    0.78    0.23
 -16   0  10   -0.17    0.89
 -16   0  10   -0.03    0.93
  16   0 -10    0.84    0.64
  16   0 -10   -0.14    0.45
  14   0 -10   10.94    1.88
 -14   0  10   13.82    1.56
 -14   0  10   11.92    1.73
  14   0 -10   12.45    1.12
  14   0 -10   14.72    1.28
  14   0 -10   12.36    0.98
 -14   0  10   13.96    1.64
 -12   0  10    5.87    1.33
  12   0 -10    4.14    0.68
  12   0 -10    5.77    0.93
 -12   0  10    6.59    1.49
  10   0 -10    0.37    0.39
 -10   0  10    0.52    0.69
 -10   0  10    0.38    0.76
  10   0 -10    0.12    0.20
  10   0 -10    0.60    0.37
 -10   0  10    0.10    0.75
 -10   0  10   -0.12    0.50
  10   0 -10   -0.24    0.67
  10   0 -10   -0.37    0.52
   8   0 -10   -0.13    0.58
   8   0 -10    0.25    0.44
  -8   0  10    0.36    0.50
  -8   0  10   -0.19    0.73
  -8   0  10    0.07    0.70
   8   0 -10   -0.55    0.35
   8   0 -10    0.15    0.53
   8   0 -10    0.00    0.30
  -8   0  10    0.25    0.59
  -6   0  10    2.07    0.78
   6   0 -10    0.85    0.58
   6   0 -10    0.67    0.38
  -6   0  10    0.78    0.70
  -6   0  10    1.10    0.51
  -6   0  10    1.51    0.57
  -6   0  10    1.24    0.99
   6   0 -10    0.21    0.63
   6   0 -10    0.64    0.55
  -4   0  10    3.58    1.19
   4   0 -10    3.18    0.72
  -4   0  10    3.19    0.61
   4   0 -10    1.79    0.77
  -4   0  10    3.31    0.60
  -4   0  10    3.20    1.11
   4   0 -10    3.82    0.69
   4   0 -10    3.00    0.76
  -2   0  10   -0.24    0.87
  -2   0  10    1.21    0.64
  -2   0  10    0.98    0.77
  -2   0  10    1.24    0.68
   2   0 -10    1.26    0.68
  -2   0  10    0.89    0.52
   2   0 -10    0.77    0.62
   0   0 -10    3.18    0.77
   0   0  10    3.46    0.76
   0   0  10    3.77    0.87
   0   0  10    4.14    0.96
   0   0  10    4.03    0.61
   0   0 -10    3.86    0.82
   2   0  10    7.75    1.31
   2   0  10    9.35    1.20
   2   0  10   10.03    1.10
  -2   0 -10    8.87    1.38
   2   0  10    7.65    0.89
  -2   0 -10    8.89    1.10
   4   0  10    2.16    0.65
  -4   0 -10    1.56    0.80
   4   0  10    0.35    0.63
  -4   0 -10    1.44    0.56
   4   0  10    0.79    0.65
   6   0  10   -0.39    0.55
  -6   0 -10    0.36    0.72
   6   0  10    0.32    0.48
  -8   0 -10   -0.18    0.42
   8   0  10    0.30    0.40
  -8   0 -10    0.24    0.55
 -23  -1  10    0.61    0.54
 -23  -1  10    0.13    0.38
 -23   1  10   -0.07    0.57
  23   1 -10    0.53    0.47
  21  -1 -10   14.92    1.21
 -21  -1  10   15.35    1.36
 -21   1  10   16.38    1.50
 -21   1  10   11.13    1.45
  21   1 -10   15.54    1.13
  21   1 -10   14.52    1.23
  19  -1 -10    1.59    0.63
 -19  -1  10    2.32    0.84
  19   1 -10    1.76    0.48
 -19   1  10    1.25    0.94
 -19   1  10    1.96    0.93
  19   1 -10    2.31    1.07
  19   1 -10    3.23    0.83
  19   1 -10    1.50    0.65
 -17  -1  10   24.38    1.93
  17  -1 -10   15.85    2.35
  17  -1 -10   24.53    1.65
  17   1 -10   23.12    1.50
 -17   1  10   18.54    2.20
 -17   1  10   24.18    1.97
 -17   1  10   21.42    2.10
  17   1 -10   23.42    1.60
  17   1 -10   22.66    1.70
 -15  -1  10   15.45    1.57
  15  -1 -10   14.30    1.97
  15  -1 -10   14.34    1.26
 -15  -1  10    9.16    1.37
  15   1 -10   12.24    1.83
 -15   1  10   13.29    1.59
  15   1 -10   12.68    1.26
 -15   1  10   12.86    1.97
 -15   1  10   11.66    1.88
  15   1 -10   14.10    2.04
 -15   1  10   11.37    1.11
  15   1 -10   13.08    1.16
  15   1 -10   12.92    1.03
  13  -1 -10   11.26    1.78
 -13  -1  10    8.10    1.34
 -13  -1  10   12.03    1.43
  13  -1 -10   11.89    1.15
 -13   1  10    9.37    1.80
 -13   1  10   12.49    2.73
  13   1 -10   10.06    1.87
 -13   1  10    9.58    2.10
  13   1 -10   10.21    1.06
 -13   1  10   10.73    1.08
  13   1 -10   11.60    0.94
  13   1 -10    8.57    2.78
 -13   1  10   14.96    2.05
  13   1 -10   12.71    1.23
  11  -1 -10   50.38    2.88
  11  -1 -10   47.43    3.37
  11   1 -10   47.49    2.78
 -11   1  10   42.06    2.99
  11   1 -10   47.66    3.00
  11   1 -10   50.84    3.30
  11   1 -10   44.24    4.41
 -11   1  10   45.23    2.87
 -11   1  10   48.83    3.69
  -9  -1  10    8.97    1.09
   9  -1 -10    8.50    0.96
  -9  -1  10    5.46    1.27
   9  -1 -10   11.30    1.56
   9   1 -10    8.82    0.81
   9   1 -10    9.03    0.90
  -9   1  10    8.42    1.14
  -9   1  10    9.08    1.38
   9   1 -10    8.96    1.00
  -9   1  10    6.84    1.97
  -9   1  10    9.09    1.70
   9   1 -10    9.07    1.78
  -9   1  10    9.25    0.96
   9   1 -10    8.50    2.54
  -7  -1  10    0.49    0.68
   7  -1 -10    1.48    0.55
   7  -1 -10   -0.16    0.66
  -7  -1  10    1.56    0.57
  -7   1  10    3.24    0.77
   7   1 -10    1.10    0.39
  -7   1  10    1.71    1.14
   7   1 -10    0.26    0.59
  -7   1  10    1.36    0.87
  -7   1  10    1.72    0.55
   7   1 -10    1.33    0.58
   7   1 -10    3.03    0.66
  -7   1  10    0.73    0.52
   7   1 -10   -0.41    1.09
   7   1 -10    0.97    0.40
   5  -1 -10    0.28    0.23
   5  -1 -10    0.36    0.57
  -5  -1  10   -0.52    0.66
  -5  -1  10    0.63    0.68
  -5   1  10    0.84    0.54
   5   1 -10   -0.45    1.24
  -5   1  10    1.50    1.00
   5   1 -10   -0.47    0.59
   5   1 -10   -0.54    0.68
   5   1 -10   -0.11    0.42
   5   1 -10   -0.46    0.49
  -5   1  10   -0.23    0.54
  -5   1  10    0.30    1.10
  -3  -1  10    5.01    0.98
   3  -1 -10    5.03    1.02
  -3  -1  10    4.64    0.87
  -3  -1  10    6.46    0.91
   3   1 -10    4.67    0.76
  -3   1  10    5.57    1.31
  -3   1  10    4.88    0.82
   3   1 -10    5.30    0.85
   3   1 -10    5.91    0.96
   3   1 -10    6.90    1.29
  -3   1  10    5.36    1.23
  -3   1  10    6.13    1.10
  -3   1  10    6.25    0.97
   1  -1 -10    1.88    0.71
  -1  -1  10    2.72    0.70
   1  -1 -10    2.08    0.47
  -1  -1  10    2.09    0.60
  -1   1  10    1.86    0.79
   1   1 -10    2.80    0.85
   1   1 -10    1.55    0.49
  -1   1  10    2.82    1.23
  -1   1  10    1.62    0.56
  -1   1  10    1.49    0.75
   1   1 -10    2.40    0.71
  -1   1  10    4.27    0.95
   1  -1  10    5.12    0.97
  -1  -1 -10    5.00    0.87
   1  -1  10    4.29    1.06
   1   1  10    4.15    0.78
   1   1  10    6.42    1.06
  -1   1 -10    3.96    0.79
   1   1  10    4.86    1.28
  -1   1 -10    4.89    0.97
  -1   1 -10    4.50    1.06
   1   1  10    5.07    0.88
  -3  -1 -10   -0.31    0.74
   3  -1  10    1.16    0.56
   3  -1  10    1.78    0.67
  -3   1 -10    0.69    0.64
  -3   1 -10    0.58    0.84
   3   1  10    0.64    0.52
   3   1  10    0.73    0.68
   3   1  10    0.77    0.68
   5  -1  10    8.75    0.89
  -5  -1 -10    6.36    1.00
  -5  -1 -10    7.72    1.15
   5  -1  10    4.69    0.84
   5   1  10    5.93    0.75
  -5   1 -10    6.10    0.90
   5   1  10    6.55    0.99
   5   1  10    7.97    0.96
  -5   1 -10    7.11    1.31
   7  -1  10    3.82    0.68
  -7  -1 -10    4.09    0.73
   7  -1  10    5.93    0.75
  -7  -1 -10    4.01    0.89
  -7   1 -10    4.46    0.76
   7   1  10    3.65    0.70
   7   1  10    3.83    0.68
 -22  -2  10    4.00    0.72
 -22   2  10    2.30    0.64
  22   2 -10    2.03    0.55
  22   2 -10    2.05    0.42
  22   2 -10    3.93    0.45
 -22   2  10    1.84    0.71
 -20  -2  10    3.26    0.63
  20   2 -10    2.85    1.05
  20   2 -10    3.57    0.80
  20   2 -10    4.51    0.64
  20   2 -10    2.78    0.67
 -20   2  10    2.35    0.94
 -18  -2  10   16.05    1.34
 -18  -2  10   13.79    1.08
 -18  -2  10   15.39    1.43
  18   2 -10   13.36    1.05
 -18   2  10   15.50    1.55
  18   2 -10   17.24    2.08
 -18   2  10   14.56    2.03
 -18   2  10   11.15    1.11
  18   2 -10   13.04    1.29
 -18   2  10   12.26    1.77
  18   2 -10   14.19    1.21
 -16  -2  10   10.25    0.90
  16  -2 -10   10.95    1.98
 -16  -2  10   10.30    1.39
  16   2 -10    8.88    1.21
 -16   2  10    9.50    1.10
  16   2 -10   11.06    1.10
 -16   2  10    9.99    1.55
 -16   2  10   14.36    4.09
  16   2 -10   10.10    0.91
 -16   2  10    9.59    1.88
  16   2 -10   10.42    2.40
 -16   2  10   12.72    2.24
  14  -2 -10   43.65    3.29
 -14  -2  10   43.31    2.48
 -14  -2  10   42.34    2.69
 -14   2  10   35.53    2.73
 -14   2  10   39.40    2.59
  14   2 -10   40.45    2.48
 -14   2  10   40.70    3.10
  14   2 -10   41.37    2.67
  14   2 -10   45.28    3.03
  14   2 -10   41.35    2.56
 -14   2  10   39.01    3.31
 -14   2  10   40.83    3.58
 -12  -2  10    8.06    1.11
 -12  -2  10    6.91    1.17
  12   2 -10    6.68    1.71
 -12   2  10    8.13    1.75
 -12   2  10   11.13    2.23
  12   2 -10    6.98    1.10
  12   2 -10    6.94    0.97
 -12   2  10    8.78    2.33
 -10  -2  10   17.89    1.42
  10  -2 -10   20.02    2.08
 -10  -2  10   13.96    1.26
 -10   2  10   18.19    1.41
  10   2 -10   18.66    1.34
  10   2 -10   18.68    1.22
  10   2 -10   17.96    1.41
 -10   2  10   17.04    1.84
  10   2 -10   18.74    1.93
  10   2 -10   11.54    2.91
   8  -2 -10   24.26    2.31
  -8  -2  10   22.57    1.58
  -8  -2  10   22.68    1.67
   8   2 -10   25.01    1.56
  -8   2  10   25.65    2.49
   8   2 -10   24.18    1.70
  -8   2  10   27.97    2.38
  -8   2  10   26.23    1.96
   8   2 -10   22.88    1.62
  -8   2  10   24.36    1.69
   8   2 -10   20.16    3.24
   8   2 -10   23.29    1.96
   8   2 -10   24.34    2.26
  -6  -2  10    7.28    0.88
   6  -2 -10    7.32    1.58
  -6  -2  10    6.83    0.85
  -6  -2  10    7.85    0.92
   6  -2 -10    6.92    0.98
   6   2 -10    6.42    1.77
   6   2 -10    7.81    1.01
  -6   2  10    7.80    1.73
   6   2 -10    7.20    0.76
  -6   2  10    9.34    1.27
  -6   2  10    8.69    0.95
  -6   2  10    8.10    1.62
   6   2 -10    8.16    1.42
   6   2 -10    7.96    0.82
   4  -2 -10    0.05    0.35
   4  -2 -10    0.71    0.59
  -4  -2  10    0.24    0.62
   4  -2 -10   -0.06    0.21
  -4  -2  10    0.48    0.58
   4  -2 -10    1.14    0.55
   4   2 -10    1.46    1.10
  -4   2  10    0.54    1.07
   4   2 -10    0.03    0.46
   4   2 -10    1.17    0.61
  -4   2  10    0.18    0.79
  -4   2  10    0.60    0.78
   4   2 -10    0.62    0.44
   4   2 -10   -0.36    0.65
   2  -2 -10    8.10    1.97
   2  -2 -10   12.42    1.08
  -2  -2  10   14.61    1.15
   2  -2 -10    8.43    1.96
   2  -2 -10   13.03    1.31
   2   2 -10   14.66    1.09
   2   2 -10    9.10    2.78
   2   2 -10   13.28    1.15
  -2   2  10   14.98    1.32
  -2   2  10   15.79    1.88
   2   2 -10   12.83    2.62
  -2   2  10   12.81    1.10
   2   2 -10   13.59    1.76
  -2   2  10   11.11    1.54
   2   2 -10   14.48    1.27
   0  -2 -10   -0.49    0.35
   0  -2 -10   -0.36    0.27
   0  -2 -10    0.79    0.45
   0  -2  10    0.24    0.59
   0  -2  10    0.21    0.65
   0  -2 -10    0.27    0.74
   0   2  10   -1.21    1.95
   0   2 -10    0.35    0.50
   0   2 -10    2.46    0.98
   0   2 -10    0.20    0.45
   0   2  10    0.12    0.74
   0   2 -10    1.03    0.70
   0   2  10    0.47    0.52
   0   2  10    0.63    0.78
  -2  -2 -10    0.89    0.70
   2  -2  10    0.36    0.56
   2  -2  10    0.59    0.57
  -2   2 -10    0.25    0.47
   2   2  10    0.52    0.49
   2   2  10    0.60    0.65
   2   2  10    0.48    0.73
  -2   2 -10    1.05    0.95
   2   2  10    0.17    1.10
  -2   2 -10    0.92    0.67
  -4  -2 -10   -0.08    0.59
   4  -2  10    0.35    0.48
  -4   2 -10   -0.35    0.58
   4   2  10   -0.02    0.43
   4   2  10    0.23    0.60
  -4   2 -10    0.89    0.88
   4   2  10    0.60    0.58
  -6  -2 -10    3.47    0.77
   6  -2  10    3.13    0.65
   6   2  10    2.72    0.44
   6   2  10    2.93    0.90
  -6   2 -10    2.85    0.73
   6   2  10    3.23    0.71
   6   2  10    2.98    0.75
  -6   2 -10    3.57    0.79
 -21  -3  10    0.79    0.44
 -21   3  10    0.74    0.68
  21   3 -10    0.30    0.49
  21   3 -10    0.44    0.32
  21   3 -10    0.82    0.39
 -19  -3  10    3.13    0.61
 -19  -3  10    3.07    0.58
 -19   3  10    3.17    1.00
  19   3 -10    3.02    0.61
 -19   3  10    2.96    0.50
  19   3 -10    2.41    0.70
 -19   3  10    2.96    0.99
  19   3 -10    3.28    1.02
  19   3 -10    2.11    0.51
 -17  -3  10    4.66    1.06
 -17  -3  10    5.09    0.73
  17  -3 -10    4.32    0.88
 -17   3  10    3.66    1.09
  17   3 -10    4.16    0.67
 -17   3  10    3.11    0.88
  17   3 -10    4.25    1.17
 -17   3  10    3.58    1.18
 -17   3  10    3.90    1.50
  17   3 -10    4.07    0.87
  17   3 -10    4.84    1.06
 -15  -3  10    3.61    0.72
 -15  -3  10    4.76    0.79
  15  -3 -10    4.05    1.00
 -15   3  10    3.82    0.76
  15   3 -10    4.41    1.16
 -15   3  10    4.19    1.19
  15   3 -10    3.78    0.74
 -15   3  10    5.21    1.51
 -15   3  10    3.37    1.33
  15   3 -10    5.80    1.10
  15   3 -10    4.08    0.93
  13  -3 -10   14.87    2.17
  13  -3 -10   18.00    1.51
 -13  -3  10   18.40    1.32
 -13  -3  10   18.31    1.62
 -13   3  10   17.56    2.56
 -13   3  10   17.24    1.48
  13   3 -10   17.73    1.28
  13   3 -10   17.37    1.53
  13   3 -10   18.09    1.42
 -13   3  10   18.39    2.07
  11  -3 -10    5.31    0.81
 -11  -3  10    4.14    0.74
 -11  -3  10    5.81    0.89
 -11   3  10    5.52    1.15
  11   3 -10    4.49    0.75
 -11   3  10    6.24    1.40
  11   3 -10    6.28    1.75
 -11   3  10    5.28    1.05
  11   3 -10    4.52    1.07
  11   3 -10    5.29    0.95
 -11   3  10    5.25    1.54
   9  -3 -10   14.53    1.34
   9  -3 -10   11.41    2.08
  -9  -3  10   14.65    1.31
  -9  -3  10   13.67    1.22
   9   3 -10   15.33    1.23
  -9   3  10   13.89    2.32
  -9   3  10   13.62    2.19
  -9   3  10   15.90    1.34
   9   3 -10   14.68    2.00
  -9   3  10   15.60    1.66
   9   3 -10   15.38    1.36
   9   3 -10   16.01    1.12
  -7  -3  10   18.88    1.39
   7  -3 -10   19.12    1.45
   7  -3 -10   18.07    2.10
  -7  -3  10   18.23    1.38
  -7   3  10   16.74    2.09
   7   3 -10   17.33    1.48
   7   3 -10   18.74    1.30
  -7   3  10   21.29    1.69
  -7   3  10   19.10    1.45
   7   3 -10   18.86    2.14
  -7   3  10   19.58    2.25
   7   3 -10   17.93    1.35
   7   3 -10   20.31    3.23
  -5  -3  10    7.70    0.97
   5  -3 -10    8.16    0.94
  -5  -3  10    7.60    0.95
  -5  -3  10    6.58    0.84
   5   3 -10    9.49    1.88
   5   3 -10    7.49    1.07
  -5   3  10   10.28    1.32
   5   3 -10    8.61    0.90
  -5   3  10    8.83    1.76
   5   3 -10    7.47    0.80
   5   3 -10    6.73    2.57
  -5   3  10    7.49    0.97
  -5   3  10    6.74    1.61
   3  -3 -10    9.33    0.97
  -3  -3  10    8.75    0.98
   3  -3 -10    7.89    1.75
   3   3 -10    7.52    0.90
   3   3 -10    8.67    1.13
  -3   3  10   10.94    2.00
   3   3 -10    9.73    2.39
  -3   3  10    8.17    0.94
   3   3 -10    9.17    0.93
  -3   3  10    8.87    1.50
  -3   3  10    7.53    1.17
   1  -3 -10    0.29    0.33
   1  -3 -10   -0.03    0.46
   1  -3 -10    0.42    0.69
  -1  -3  10   -1.00    1.00
  -1   3  10   -1.41    1.08
   1   3 -10   -0.83    0.46
   1   3 -10   -1.13    0.68
   1   3 -10    0.03    0.68
  -1   3  10    0.76    0.75
   1   3 -10   -0.79    1.40
  -1   3  10    0.01    0.79
  -1   3  10   -0.04    0.51
   1   3 -10   -0.24    0.50
   1  -3  10    0.95    0.51
  -1  -3 -10    1.07    0.52
  -1  -3 -10    1.37    0.68
  -1   3 -10    1.38    0.69
  -1   3 -10    1.10    0.48
   1   3  10    1.58    0.65
   1   3  10    0.90    0.49
  -1   3 -10    1.32    1.34
   1   3  10    2.41    1.18
  -1   3 -10    1.06    0.52
   1   3  10    2.73    0.82
  -3  -3 -10    1.13    0.61
   3  -3  10    0.67    0.45
  -3   3 -10    0.55    0.42
  -3   3 -10    0.36    0.59
   3   3  10    0.66    0.57
   3   3  10    0.87    0.43
   3   3  10    0.68    0.63
   5  -3  10    4.57    0.61
  -5  -3 -10    3.80    0.81
   5   3  10    2.86    0.68
   5   3  10    3.65    0.84
  -5   3 -10    3.07    0.75
 -20  -4  10    5.21    0.66
  20   4 -10    3.48    0.63
  20   4 -10    2.66    0.45
 -20   4  10    1.91    0.64
 -20   4  10    2.01    0.63
  20   4 -10    3.54    0.55
 -18  -4  10    0.84    0.35
 -18  -4  10    1.61    0.52
  18   4 -10    0.65    0.52
  18   4 -10    1.39    0.47
 -18   4  10    2.66    1.07
  18   4 -10    4.93    1.37
 -18   4  10    1.05    0.80
 -18   4  10    1.48    0.51
  18   4 -10    0.81    0.38
 -16  -4  10    4.38    1.04
 -16  -4  10    3.96    0.68
 -16   4  10    3.68    1.13
  16   4 -10    3.77    1.07
  16   4 -10    3.44    0.67
 -16   4  10    4.32    0.99
  16   4 -10    4.56    0.90
 -16   4  10    6.76    1.92
 -16   4  10    5.13    0.88
  14  -4 -10    4.78    0.92
 -14  -4  10    4.04    0.77
 -14  -4  10    4.36    0.71
 -14   4  10    5.04    1.48
 -14   4  10    3.91    1.02
 -14   4  10    8.09    2.19
 -14   4  10    3.25    0.81
  14   4 -10    4.27    1.11
  14   4 -10    3.74    0.95
 -12  -4  10    3.01    0.66
  12  -4 -10    3.92    0.93
 -12  -4  10    3.16    0.60
 -12   4  10    2.94    0.96
 -12   4  10    3.73    1.43
 -12   4  10    4.53    0.76
  12   4 -10    3.30    0.74
  12   4 -10    2.59    0.59
  12   4 -10    3.94    1.18
 -12   4  10    2.53    1.14
  12   4 -10    2.88    0.52
 -10  -4  10    1.56    0.56
  10  -4 -10    1.06    0.58
 -10  -4  10    1.13    0.55
  10   4 -10    0.86    0.45
 -10   4  10    2.37    1.41
 -10   4  10    2.08    1.12
  10   4 -10    1.23    0.50
  10   4 -10   -0.56    0.85
  10   4 -10    0.37    1.10
 -10   4  10    1.49    0.70
 -10   4  10    0.99    0.82
  10   4 -10    1.23    0.64
  -8  -4  10   17.95    1.37
   8  -4 -10   12.74    2.19
  -8  -4  10   18.72    1.44
   8  -4 -10   20.10    1.39
   8   4 -10   18.97    1.36
  -8   4  10   20.15    1.63
  -8   4  10   18.29    1.42
   8   4 -10   19.81    2.25
   8   4 -10   18.63    1.29
   8   4 -10   19.23    3.31
   8   4 -10   13.78    1.47
  -8   4  10   18.96    2.28
  -8   4  10   15.03    2.05
  -6  -4  10    6.76    0.89
  -6  -4  10    6.17    0.88
   6  -4 -10    6.63    0.97
  -6   4  10    6.23    0.88
  -6   4  10    4.19    0.96
   6   4 -10    4.19    0.74
   6   4 -10    6.84    1.93
  -6   4  10    5.46    1.17
  -6   4  10    4.89    1.24
   6   4 -10    5.59    0.85
   6   4 -10    4.67    1.02
   4  -4 -10    5.68    0.84
  -4  -4  10    4.22    0.83
  -4   4  10    4.42    0.98
  -4   4  10    4.37    0.78
   4   4 -10    4.85    0.76
   4   4 -10    3.40    0.74
  -4   4  10    5.12    1.19
   4   4 -10    4.49    1.29
  -4   4  10    3.61    0.86
   4   4 -10    4.24    0.82
   2  -4 -10    1.22    0.54
  -2   4  10    0.80    0.80
   2   4 -10    0.85    0.49
  -2   4  10    1.20    1.16
   2   4 -10    1.38    0.70
   2   4 -10    1.33    0.50
  -2   4  10    1.14    0.68
   2   4 -10    1.13    1.24
   0  -4 -10    4.20    0.96
   0  -4 -10    3.24    0.78
   0   4  10    3.12    0.64
   0   4  10    5.70    1.28
   0   4 -10    2.89    0.68
   0   4 -10    2.81    0.55
   0   4  10    3.06    0.79
   0   4 -10    3.39    0.72
   0   4  10    2.76    0.50
  -2  -4 -10   10.58    1.01
   2   4  10    8.99    0.77
   2   4  10   11.02    1.15
  -2   4 -10    7.94    1.35
  -2   4 -10    7.79    0.99
  -2   4 -10   18.69    3.04
   2   4  10    7.54    0.89
   2   4  10    9.90    1.52
  -2   4 -10    8.20    0.79
  -4  -4 -10    2.58    0.66
  -4   4 -10    2.10    0.49
  -4   4 -10    1.70    0.43
   4   4  10    2.10    0.47
   4   4  10    2.08    0.33
 -17  -5  10    0.63    0.40
 -17  -5  10    0.09    0.29
  17   5 -10    0.65    0.41
 -17   5  10    0.59    0.35
 -17   5  10    0.18    0.48
 -17   5  10    1.17    0.70
  17   5 -10    0.15    0.29
 -15  -5  10    0.37    0.38
 -15  -5  10    0.65    0.49
 -15   5  10    0.56    0.55
  15   5 -10    1.02    0.43
  15   5 -10   -0.45    0.90
 -15   5  10    0.77    0.49
 -15   5  10    0.96    0.81
 -15   5  10    1.64    1.32
  13  -5 -10   10.35    1.01
 -13  -5  10   10.50    0.93
 -13  -5  10   10.84    1.20
  13   5 -10   11.01    1.03
  13   5 -10   11.62    1.77
 -13   5  10   11.15    1.00
  13   5 -10   10.36    0.90
 -13   5  10    7.87    1.10
 -13   5  10   10.43    1.82
 -13   5  10    9.77    1.59
 -11  -5  10    1.31    0.49
 -11  -5  10    1.58    0.54
  11  -5 -10    0.25    0.55
 -11   5  10    0.17    0.53
 -11   5  10    0.47    0.79
  11   5 -10    0.20    0.41
 -11   5  10    0.60    1.02
 -11   5  10    0.55    0.60
  11   5 -10    1.68    0.50
  11   5 -10    0.73    0.80
  11   5 -10    0.86    1.01
  -9  -5  10    3.98    0.96
   9  -5 -10    3.26    0.60
  -9  -5  10    4.23    0.78
  -9   5  10    3.40    0.60
   9   5 -10    3.20    0.67
  -9   5  10    2.14    0.76
   9   5 -10    2.55    0.63
  -9   5  10    1.14    0.65
   9   5 -10    4.38    0.78
  -7  -5  10    2.86    0.53
   7  -5 -10    3.80    0.63
   7   5 -10    2.63    1.49
  -7   5  10    2.40    0.56
  -7   5  10    1.63    0.75
   7   5 -10    2.50    0.49
   7   5 -10    3.09    0.79
   7   5 -10    2.14    0.64
  -5  -5  10   10.04    0.96
   5  -5 -10   12.36    1.06
   5   5 -10   11.88    2.06
  -5   5  10   11.37    1.62
   5   5 -10    8.93    1.10
   5   5 -10    9.98    0.91
  -5   5  10    8.60    0.88
  -5   5  10   10.66    1.42
   5   5 -10   10.72    1.01
   3  -5 -10    4.57    0.79
  -3   5  10    3.49    0.75
   3   5 -10    4.84    1.22
  -3   5  10    4.47    1.10
   3   5 -10    2.85    0.62
   3   5 -10    3.77    0.92
  -3   5  10    4.06    0.61
   3   5 -10    3.58    0.70
   1  -5 -10    8.95    0.88
   1   5 -10   12.35    2.36
  -1   5  10    7.56    1.57
  -1   5  10    6.88    1.05
   1   5 -10    7.90    0.89
   1   5 -10    6.34    0.77
   1   5 -10    7.06    0.86
  -1   5  10    6.28    0.82
   1   5  10    0.08    0.43
  -1   5 -10   -0.02    0.38
   1   5  10    0.23    0.27
  -1   5 -10   -0.03    0.31
  10  -6 -10    0.77    0.60
 -10  -6  10    0.94    0.36
 -10   6  10   -0.22    0.40
  10   6 -10    0.56    0.30
  10   6 -10    0.65    0.30
 -10   6  10    0.23    0.31
  -8  -6  10    1.58    0.39
   8  -6 -10    1.23    0.47
   8   6 -10    1.36    0.36
  -8   6  10    1.40    0.57
   8   6 -10    1.41    0.35
  -8   6  10    2.85    0.43
   6  -6 -10    2.22    0.49
  -6   6  10    1.45    0.48
  -6   6  10    1.10    0.30
   6   6 -10    1.99    0.38
  22   0 -11    0.53    0.83
 -20   0  11    0.58    0.60
 -20   0  11    2.20    0.80
  20   0 -11    1.60    0.63
 -18   0  11    4.78    0.92
  18   0 -11    7.89    1.04
 -18   0  11    8.26    1.39
 -16   0  11    0.08    0.83
 -16   0  11   -0.10    0.95
  16   0 -11    0.44    0.41
  16   0 -11   -0.10    0.65
  14   0 -11    4.10    0.71
 -14   0  11    2.80    0.91
  14   0 -11    4.53    0.95
 -14   0  11    3.32    0.77
 -14   0  11    5.45    1.02
  12   0 -11   38.07    2.85
 -12   0  11   30.54    2.49
  12   0 -11   34.81    5.56
  12   0 -11   37.53    2.20
 -12   0  11   36.31    2.54
  12   0 -11   38.56    2.31
 -12   0  11   36.20    2.44
 -10   0  11    9.67    1.41
 -10   0  11   11.59    1.52
  10   0 -11   13.13    1.11
 -10   0  11   12.32    1.25
  10   0 -11    9.33    1.63
  10   0 -11    8.18    2.63
   8   0 -11   81.59    6.97
  -8   0  11   99.36    5.57
   8   0 -11   99.64    5.51
  -8   0  11   95.33    5.73
  -8   0  11   96.69    5.71
   8   0 -11  103.84    5.59
   8   0 -11   99.51    5.57
  -8   0  11   91.43    5.54
  -6   0  11   26.86    1.76
  -6   0  11   26.86    2.18
  -6   0  11   29.17    1.81
   6   0 -11   22.34    1.71
   6   0 -11   28.20    1.88
  -6   0  11   25.85    1.95
   6   0 -11   25.91    4.86
   6   0 -11   30.08    1.84
  -4   0  11   11.96    1.60
   4   0 -11   12.82    1.28
   4   0 -11   12.94    1.19
  -4   0  11   11.36    1.20
  -4   0  11   11.33    1.26
   2   0 -11    0.44    0.72
  -2   0  11   -0.19    0.75
   2   0 -11    1.25    0.65
  -2   0  11   -0.20    0.70
  -2   0  11    0.38    0.61
  -2   0  11    0.36    0.49
   2   0  11    0.55    0.61
   2   0  11   -0.09    0.56
  -2   0 -11    0.30    0.53
  -2   0 -11    0.25    0.75
   2   0  11    1.42    0.61
  -4   0 -11   -0.35    0.71
   4   0  11    1.05    0.53
   4   0  11    0.68    0.52
  -6   0 -11    0.11    0.57
   6   0  11    0.26    0.40
  -6   0 -11    0.36    0.43
 -23  -1  11    2.01    0.43
 -23  -1  11    2.30    0.56
  23   1 -11    1.52    0.48
 -23   1  11    1.50    0.58
 -21  -1  11    0.57    0.66
 -21   1  11   -0.32    0.66
  21   1 -11    0.43    0.56
 -21   1  11   -0.01    1.21
 -19  -1  11    9.60    1.33
  19  -1 -11    9.07    0.98
 -19   1  11    9.91    1.40
  19   1 -11    8.41    1.06
  19   1 -11    8.63    0.76
 -19   1  11    6.23    1.39
  19   1 -11    9.12    0.92
  17  -1 -11    9.39    1.12
  17   1 -11    7.91    0.80
  17   1 -11    8.97    1.90
 -17   1  11   10.70    1.57
  17   1 -11    8.63    1.28
 -17   1  11    6.04    1.91
 -17   1  11    7.59    1.71
 -15  -1  11    5.26    1.24
 -15  -1  11   11.10    1.46
  15  -1 -11    9.06    1.71
  15  -1 -11    9.93    1.03
 -15   1  11    9.26    1.72
  15   1 -11    8.87    0.81
  15   1 -11    7.88    2.03
 -15   1  11    9.71    1.51
 -15   1  11    6.29    0.90
 -15   1  11    6.70    1.58
  15   1 -11    9.21    1.14
  15   1 -11    8.25    0.96
  13  -1 -11   22.80    2.35
 -13  -1  11   26.30    1.97
  13  -1 -11   26.34    1.77
 -13   1  11   21.34    1.74
 -13   1  11   27.22    2.27
  13   1 -11   26.23    1.65
 -13   1  11   24.37    2.24
  13   1 -11   27.21    1.72
  13   1 -11   28.69    2.59
  13   1 -11   27.55    1.83
 -11  -1  11    0.52    0.81
  11  -1 -11    2.60    0.60
 -11  -1  11    2.09    0.74
 -11   1  11    1.68    0.89
  11   1 -11    1.76    0.46
 -11   1  11    1.74    0.75
  11   1 -11    1.74    0.45
 -11   1  11    1.50    0.66
  11   1 -11    2.22    0.63
  11   1 -11    2.69    1.18
 -11   1  11    2.40    1.59
 -11   1  11    2.21    0.93
   9  -1 -11    5.20    0.94
  -9  -1  11    6.86    1.02
  -9  -1  11    4.55    0.89
   9   1 -11    6.85    0.79
  -9   1  11    5.02    1.08
  -9   1  11    4.92    0.91
   9   1 -11    6.88    1.13
   9   1 -11    9.07    1.60
   9   1 -11    8.34    0.75
  -9   1  11    5.07    1.07
  -9   1  11    5.74    1.28
  -9   1  11    8.12    1.55
   9   1 -11    6.47    0.96
  -7  -1  11   13.07    1.20
  -7  -1  11   10.35    1.29
   7  -1 -11   11.85    1.70
   7  -1 -11   12.39    1.18
   7   1 -11   13.30    1.03
  -7   1  11   11.51    1.58
  -7   1  11   12.38    1.29
  -7   1  11   13.56    1.44
  -7   1  11   12.45    1.13
  -7   1  11   15.03    2.49
   7   1 -11   12.80    1.37
   7   1 -11   13.15    1.21
   7   1 -11   13.48    1.06
  -5  -1  11    9.52    1.06
   5  -1 -11    9.26    1.05
  -5  -1  11    6.38    1.23
   5  -1 -11    8.94    1.12
   5   1 -11    8.05    1.32
  -5   1  11   10.70    1.07
  -5   1  11   11.17    1.92
   5   1 -11    6.60    1.00
  -5   1  11    8.04    1.40
   5   1 -11   10.30    1.06
   5   1 -11    8.93    0.90
  -5   1  11    6.92    0.95
  -5   1  11    8.92    1.21
   3  -1 -11    3.56    0.77
  -3  -1  11    3.41    0.66
  -3  -1  11    3.27    0.76
   3  -1 -11    3.35    0.74
   3  -1 -11    1.94    0.60
  -3   1  11    3.24    0.62
  -3   1  11    3.95    0.76
   3   1 -11    2.78    0.78
  -3   1  11    4.59    1.33
   3   1 -11    4.31    0.93
  -3   1  11    4.58    1.02
   3   1 -11    4.09    0.89
  -3   1  11    4.14    0.88
  -1  -1  11    5.85    1.10
  -1  -1  11    9.04    1.03
   1  -1 -11    8.25    1.25
  -1   1  11    7.17    1.40
  -1   1  11   12.23    2.12
  -1   1  11    7.68    0.88
   1   1 -11    8.22    1.42
  -1   1  11    6.30    1.18
   1   1 -11    7.79    1.15
   1  -1  11    5.18    0.89
  -1  -1 -11    5.13    1.15
   1  -1  11    4.53    0.98
   1   1  11    5.39    0.99
  -1   1 -11    5.13    0.97
   1   1  11    5.01    1.24
   1   1  11    4.15    0.75
  -1   1 -11    6.07    0.96
   1   1  11    8.22    1.89
   3  -1  11    0.31    0.51
   3  -1  11    0.80    0.54
  -3  -1 -11    0.23    0.61
  -3  -1 -11    0.92    0.69
   3   1  11    1.14    0.58
   3   1  11    0.86    0.57
  -3   1 -11    0.61    0.55
  -3   1 -11    1.10    0.80
   3   1  11    0.62    0.44
  -5  -1 -11    3.33    0.70
   5  -1  11    2.54    0.48
   5  -1  11    3.37    0.72
  -5  -1 -11    2.57    0.64
   5   1  11    1.90    0.49
  -5   1 -11    2.60    0.71
   5   1  11    3.27    0.69
 -22  -2  11    0.61    0.44
  22   2 -11    0.20    0.31
 -22   2  11    0.92    0.59
  22   2 -11   -0.03    0.46
 -20  -2  11    3.69    0.64
  20  -2 -11    2.86    0.56
  20   2 -11    2.73    0.43
  20   2 -11    3.03    0.72
  20   2 -11    2.24    0.63
 -20   2  11    1.21    0.83
 -20   2  11    3.94    0.85
 -18  -2  11    5.68    1.07
 -18  -2  11    2.86    0.80
  18   2 -11    3.37    0.75
  18   2 -11    6.19    1.27
 -18   2  11    7.23    1.58
 -18   2  11    6.98    1.39
 -18   2  11    4.20    1.05
  18   2 -11    3.46    0.84
  18   2 -11    2.94    0.70
  16  -2 -11   16.82    1.98
 -16  -2  11   17.81    1.46
  16   2 -11   15.20    1.15
 -16   2  11   14.94    2.07
  16   2 -11   15.34    1.39
 -16   2  11   20.58    2.82
 -16   2  11   12.16    1.24
 -16   2  11   15.19    1.89
  16   2 -11   15.93    1.27
 -16   2  11   15.30    1.63
  16   2 -11   16.14    2.19
 -14  -2  11    0.16    0.78
  14  -2 -11   -0.16    0.27
 -14   2  11    0.16    1.03
 -14   2  11    0.37    0.82
  14   2 -11    0.00    0.42
 -14   2  11    0.69    1.07
 -14   2  11    0.61    0.61
  14   2 -11    0.22    0.49
  14   2 -11    0.76    0.69
 -12  -2  11    1.06    0.73
  12  -2 -11    0.09    0.25
 -12   2  11    0.94    0.71
 -12   2  11    1.74    0.66
 -12   2  11    2.31    1.53
  12   2 -11    1.94    0.45
 -12   2  11    2.18    1.13
  12   2 -11    0.79    0.65
  12   2 -11    1.31    1.13
  12   2 -11    0.83    0.49
 -12   2  11    0.33    1.02
 -10  -2  11   33.94    2.21
  10  -2 -11   32.02    2.84
 -10  -2  11   31.15    2.22
 -10   2  11   33.63    2.48
  10   2 -11   38.30    2.15
  10   2 -11   34.12    2.10
  10   2 -11   34.92    2.23
 -10   2  11   36.87    2.99
 -10   2  11   34.64    2.78
 -10   2  11   31.50    2.20
  10   2 -11   35.83    2.85
  10   2 -11   33.57    2.36
   8  -2 -11   14.44    1.82
  -8  -2  11   13.28    1.24
  -8  -2  11   14.20    1.22
   8  -2 -11   13.09    1.20
   8   2 -11   14.30    1.25
  -8   2  11   15.53    2.18
  -8   2  11   13.45    1.90
   8   2 -11   15.01    2.20
  -8   2  11   15.18    1.53
   8   2 -11   15.01    1.61
   8   2 -11   14.74    1.07
   8   2 -11   14.08    1.11
   8   2 -11   16.32    2.74
  -8   2  11   13.56    1.24
   6  -2 -11   -0.05    0.59
  -6  -2  11    0.18    0.58
   6  -2 -11    0.46    0.30
   6  -2 -11    0.27    0.59
   6  -2 -11    0.22    0.24
  -6  -2  11    0.41    0.47
   6   2 -11    0.13    0.60
  -6   2  11   -0.27    1.21
   6   2 -11    0.26    0.43
  -6   2  11   -0.30    0.81
   6   2 -11   -0.67    1.21
   6   2 -11   -0.07    0.74
  -6   2  11   -0.01    0.57
   6   2 -11   -0.18    0.44
  -4  -2  11    9.58    1.02
  -4  -2  11    7.46    1.06
   4  -2 -11    9.53    1.09
   4  -2 -11    9.07    0.94
  -4   2  11    8.67    1.21
   4   2 -11   11.85    2.56
   4   2 -11    9.64    0.94
  -4   2  11    8.39    1.49
  -4   2  11   12.12    1.90
   4   2 -11    8.12    0.91
   4   2 -11    9.50    1.69
   4   2 -11   10.09    1.12
  -4   2  11    9.08    0.98
   2  -2 -11    6.21    1.75
  -2  -2  11    4.72    1.02
  -2   2  11    6.09    0.87
  -2   2  11    8.32    1.47
  -2   2  11   10.03    1.91
   2   2 -11    7.39    1.14
   2   2 -11    9.71    0.86
   2   2 -11    5.75    1.25
   0  -2  11    3.71    0.65
   0  -2  11    5.46    0.88
   0  -2 -11    5.39    1.01
   0   2  11    4.35    0.85
   0   2  11    5.01    0.74
   0   2 -11    5.42    1.00
   0   2 -11    4.88    0.80
   0   2  11    4.12    0.99
   0   2  11    7.05    1.85
   0   2 -11    5.61    1.01
  -2  -2 -11    0.39    0.60
   2  -2  11    0.36    0.48
   2   2  11    0.91    0.60
   2   2  11    0.51    0.62
  -2   2 -11    0.13    0.57
  -2   2 -11    1.37    0.91
   2   2  11    0.46    0.43
  -4  -2 -11    1.89    0.53
   4  -2  11    2.33    0.45
   4   2  11    1.48    0.39
  -4   2 -11    1.41    0.73
   4   2  11    1.88    0.51
   4   2  11    1.21    0.50
  -4   2 -11    1.31    0.51
 -21  -3  11    0.47    0.44
  21   3 -11    0.30    0.34
 -21   3  11    0.25    0.60
  21   3 -11    0.45    0.27
  21   3 -11    0.48    0.44
 -19  -3  11    0.10    0.53
  19   3 -11   -0.12    0.42
  19   3 -11   -0.05    0.56
 -19   3  11    0.15    0.80
  19   3 -11    0.64    0.36
  19   3 -11    0.47    0.87
 -19   3  11    1.62    0.86
  17  -3 -11    3.34    0.62
 -17  -3  11    3.70    0.76
 -17  -3  11    3.25    0.63
 -17   3  11    2.18    0.59
  17   3 -11    2.39    1.03
  17   3 -11    2.08    0.46
  17   3 -11    1.76    0.52
 -17   3  11    2.37    1.03
 -17   3  11    2.91    1.00
  17   3 -11    1.74    0.68
 -15  -3  11    5.69    0.88
 -15  -3  11    5.81    1.17
  15  -3 -11    5.60    1.03
  15   3 -11    7.18    1.80
 -15   3  11    6.45    1.52
  15   3 -11    5.16    0.75
 -15   3  11    5.69    0.93
  15   3 -11    5.18    1.02
 -15   3  11    9.39    1.99
  15   3 -11    6.12    0.94
 -15   3  11    6.14    1.52
 -13  -3  11    3.48    0.71
  13  -3 -11    3.62    0.68
 -13  -3  11    4.45    0.81
 -13   3  11    3.47    1.07
  13   3 -11    3.23    0.73
  13   3 -11    3.29    0.68
 -13   3  11    2.91    1.39
 -13   3  11    2.44    0.69
  13   3 -11    1.67    1.11
 -13   3  11    3.52    1.24
 -11  -3  11   10.61    1.38
 -11  -3  11   13.62    1.65
  11  -3 -11   12.90    1.22
 -11   3  11   14.06    2.10
 -11   3  11   13.40    2.32
 -11   3  11   10.19    1.80
  11   3 -11   11.91    1.02
  11   3 -11   13.11    2.06
  11   3 -11   13.51    1.13
 -11   3  11   13.68    1.22
  11   3 -11   11.25    1.56
   9  -3 -11   18.03    1.38
  -9  -3  11   16.58    1.32
  -9  -3  11   18.01    1.37
  -9  -3  11   16.48    1.35
  -9   3  11   18.10    1.66
   9   3 -11   12.36    3.10
  -9   3  11   21.09    2.60
  -9   3  11   17.16    2.16
  -9   3  11   17.51    1.40
   9   3 -11   17.43    1.31
   9   3 -11   17.76    1.24
   9   3 -11   18.40    2.52
   9   3 -11   16.63    1.42
   7  -3 -11    3.20    0.57
   7   3 -11    2.56    1.21
  -7   3  11    2.56    0.65
  -7   3  11    3.41    0.89
  -7   3  11    2.43    1.29
  -7   3  11    2.72    0.98
   7   3 -11    1.15    1.15
   7   3 -11    2.16    0.46
   7   3 -11    3.51    0.73
   7   3 -11    3.11    0.69
   5  -3 -11   26.53    1.81
  -5   3  11   26.82    1.85
   5   3 -11   26.46    2.64
   5   3 -11   19.05    1.83
  -5   3  11   24.40    2.11
   5   3 -11   24.50    1.62
  -5   3  11   24.32    1.68
  -5   3  11   28.69    2.44
   3  -3 -11   13.56    1.08
  -3  -3  11   13.37    1.18
  -3   3  11   17.34    2.09
   3   3 -11   12.48    2.50
   3   3 -11   12.85    1.11
  -3   3  11   13.11    1.32
  -3   3  11   13.15    1.11
  -3   3  11   12.25    1.56
   3   3 -11   14.58    1.18
   3   3 -11   13.88    1.31
   1  -3 -11    1.51    0.49
  -1  -3  11    0.99    0.52
   1  -3 -11    0.82    0.63
  -1   3  11    1.16    0.66
   1   3 -11    1.01    0.48
  -1   3  11    0.68    0.75
   1   3 -11    0.74    0.68
  -1   3  11    2.45    1.22
   1   3 -11    2.39    1.46
   1   3 -11    0.93    0.47
   1  -3  11    5.83    0.76
  -1  -3 -11    5.54    0.96
  -1   3 -11    5.16    0.75
  -1   3 -11    5.29    0.92
   1   3  11    6.21    1.02
   1   3  11    7.13    1.11
   1   3  11    5.42    1.09
   1   3  11    5.37    0.68
   3  -3  11    1.54    0.43
  -3  -3 -11    1.54    0.49
   3   3  11    0.63    0.51
   3   3  11    0.98    0.44
   3   3  11    1.07    0.36
  -3   3 -11    1.03    0.50
 -18  -4  11    2.04    0.46
 -18  -4  11    2.05    0.53
  18   4 -11    6.71    1.69
 -18   4  11    3.09    0.73
  18   4 -11    1.35    0.41
  18   4 -11    1.06    0.48
 -18   4  11    2.26    0.46
 -18   4  11    1.58    0.79
  18   4 -11    1.50    0.48
 -16  -4  11    0.95    0.55
  16  -4 -11    1.93    0.53
 -16  -4  11    0.96    0.44
  16   4 -11    1.30    0.59
  16   4 -11    1.09    0.39
 -16   4  11    2.04    1.10
 -16   4  11    1.49    0.94
 -16   4  11    1.40    0.53
  16   4 -11    1.52    0.46
  16   4 -11    1.47    0.93
  14  -4 -11    1.62    0.57
 -14  -4  11    1.61    0.51
 -14  -4  11    1.77    0.60
  14   4 -11    1.55    0.49
 -14   4  11    7.01    1.77
  14   4 -11    1.69    0.66
 -14   4  11    1.15    0.82
  14   4 -11    2.62    1.17
 -14   4  11    3.08    1.59
  14   4 -11    1.86    0.44
 -14   4  11    1.67    0.60
 -12  -4  11    0.22    0.54
  12  -4 -11    0.35    0.53
 -12  -4  11    0.36    0.52
 -12   4  11    0.56    0.97
 -12   4  11    0.88    1.23
  12   4 -11    0.62    0.45
 -12   4  11    0.75    0.70
 -12   4  11    0.89    0.77
  12   4 -11    1.08    0.58
  12   4 -11    0.93    0.44
  12   4 -11    0.68    1.10
  10  -4 -11    1.54    0.54
 -10  -4  11    1.27    0.55
 -10  -4  11    1.09    0.55
 -10   4  11   -0.20    0.65
 -10   4  11    0.60    0.75
  10   4 -11    1.20    0.66
  10   4 -11    0.95    0.45
 -10   4  11   -0.42    1.21
 -10   4  11    0.94    0.91
  10   4 -11    0.42    0.42
  10   4 -11    1.01    1.12
  -8  -4  11    2.79    0.57
   8  -4 -11    2.30    0.58
  -8  -4  11    2.02    0.51
   8   4 -11    2.90    0.75
   8   4 -11    0.96    1.17
  -8   4  11    2.99    1.20
  -8   4  11    2.08    0.88
  -8   4  11    2.74    0.63
  -8   4  11    2.57    0.79
   8   4 -11    1.95    0.65
   8   4 -11    1.79    0.47
  -6  -4  11    1.59    0.55
   6  -4 -11    1.55    0.50
  -6   4  11    1.59    1.09
  -6   4  11    1.74    0.69
   6   4 -11    1.30    0.45
   6   4 -11    1.15    0.64
  -6   4  11    1.56    0.79
   6   4 -11    1.54    1.09
   4  -4 -11    6.76    0.84
   4   4 -11    7.19    1.40
   4   4 -11    7.37    0.89
  -4   4  11    5.82    1.37
   4   4 -11    5.96    0.78
   4   4 -11    5.19    1.05
  -4   4  11    6.64    1.00
  -4   4  11    8.62    1.81
  -4   4  11    5.70    0.80
   2  -4 -11    3.62    0.82
   2   4 -11    2.09    0.65
   2   4 -11    2.40    0.51
  -2   4  11    2.22    0.76
  -2   4  11    3.35    0.59
   2   4 -11    2.02    0.48
   2   4 -11    5.11    1.27
  -2   4  11    2.03    0.49
  -2   4  11    3.59    1.12
   0  -4 -11    5.27    0.73
   0  -4 -11    6.08    0.76
   0   4 -11    6.18    0.87
   0   4  11   10.28    1.41
   0   4  11    6.62    0.64
   0   4 -11    5.81    0.78
   0   4  11    5.89    1.03
   0   4  11    6.21    0.81
  -2  -4 -11    2.76    0.56
  -2   4 -11    2.92    0.66
  -2   4 -11    3.00    0.65
   2   4  11    2.85    0.47
   2   4  11    3.93    0.69
 -15  -5  11    2.91    0.53
 -15  -5  11    1.91    0.47
  15   5 -11    1.07    0.34
 -15   5  11    2.03    0.43
 -15   5  11    1.20    0.47
 -15   5  11    2.13    0.69
  15   5 -11    0.79    0.37
  13  -5 -11    0.99    0.47
 -13  -5  11    1.13    0.41
 -13  -5  11    1.13    0.49
 -13   5  11    2.60    1.18
  13   5 -11    2.49    1.08
 -13   5  11    2.64    0.72
  13   5 -11    1.23    0.39
 -13   5  11    2.28    0.48
  13   5 -11    1.18    0.41
 -11  -5  11    1.63    0.46
 -11  -5  11    1.90    0.51
  11  -5 -11    1.69    0.53
  11   5 -11    2.93    1.00
 -11   5  11    1.19    0.64
  11   5 -11    1.65    0.40
  11   5 -11    1.33    0.41
 -11   5  11    1.00    0.47
 -11   5  11    1.61    0.68
 -11   5  11    2.28    0.90
  -9  -5  11    0.38    0.51
  -9  -5  11    0.04    0.45
   9   5 -11    0.67    0.42
  -9   5  11    0.69    0.87
   9   5 -11    0.55    0.53
   9   5 -11    0.42    0.42
   9   5 -11    1.82    0.94
  -9   5  11    0.78    0.65
  -9   5  11    0.43    0.46
  -7   5  11    0.72    0.73
   7   5 -11   -0.63    0.90
  -7   5  11    1.14    0.86
   7   5 -11   -0.15    0.39
  -7   5  11   -0.09    0.41
   7   5 -11   -0.45    0.39
   7   5 -11   -0.63    0.52
   5  -5 -11    0.59    0.47
   5   5 -11    1.02    0.44
   5   5 -11    2.13    0.93
  -5   5  11    0.12    0.63
   5   5 -11    0.04    0.40
  -5   5  11    1.00    0.88
   5   5 -11    1.14    0.52
  -5   5  11    0.43    0.42
   3  -5 -11    1.92    0.46
  -3   5  11    1.19    0.93
  -3   5  11    1.67    0.35
   3   5 -11    1.54    0.44
   3   5 -11    1.17    0.48
   3   5 -11    1.63    0.40
  -3   5  11    0.62    0.59
  22   0 -12    5.76    0.72
 -22   0  12    7.88    1.01
 -20   0  12    1.19    0.79
 -20   0  12    0.58    0.69
  20   0 -12    0.90    0.54
 -18   0  12    2.30    0.71
  18   0 -12    3.98    0.84
 -18   0  12    5.16    0.96
  16   0 -12   -0.16    0.32
 -16   0  12    0.75    1.12
  16   0 -12    0.49    0.61
 -16   0  12    1.04    0.75
  14   0 -12   17.19    1.35
 -14   0  12   13.11    1.59
 -14   0  12   20.04    1.62
  12   0 -12    4.89    0.67
 -12   0  12    5.74    1.30
 -12   0  12    7.80    1.20
 -12   0  12    8.35    1.40
 -10   0  12   27.81    2.32
 -10   0  12   35.19    2.16
  10   0 -12   33.87    2.10
  10   0 -12   33.77    2.13
 -10   0  12   30.95    2.39
  -8   0  12    4.53    0.92
   8   0 -12    6.96    1.07
  -8   0  12    4.58    1.13
  -8   0  12    7.67    1.02
   8   0 -12    5.58    0.96
   6   0 -12    1.06    0.68
  -6   0  12    0.56    0.80
  -6   0  12    0.26    0.65
  -6   0  12    0.53    0.63
   6   0 -12    0.24    0.61
   4   0 -12   50.30    3.10
   4   0 -12   50.69    3.07
  -4   0  12   46.38    3.13
  -4   0  12   52.80    3.05
  -4   0  12   48.33    3.20
   2   0 -12    1.07    0.62
  -2   0  12    0.12    0.62
  -2   0  12    0.75    0.66
   2   0 -12    0.91    0.77
  -2   0  12    0.90    0.63
   0   0  12    2.12    0.64
   0   0 -12    2.57    0.77
   0   0 -12    2.18    0.55
   0   0  12    3.10    0.60
   2   0  12    0.30    0.52
  -2   0 -12    0.65    0.67
   2   0  12    0.47    0.53
  -4   0 -12    0.03    0.55
   4   0  12    0.51    0.38
  -4   0 -12    0.47    0.43
 -23  -1  12    1.52    0.45
 -23  -1  12    2.20    0.42
  23   1 -12    1.29    0.39
 -21  -1  12    0.07    0.89
  21  -1 -12    0.21    0.41
  21   1 -12    0.55    0.61
 -21   1  12    1.23    0.72
 -21   1  12    0.10    0.55
  19  -1 -12    0.52    0.52
 -19  -1  12    0.67    0.76
  19   1 -12    0.35    0.56
 -19   1  12    1.32    0.72
 -19   1  12    0.91    0.86
  19   1 -12    0.33    0.37
  17  -1 -12    0.56    0.55
 -17  -1  12    0.23    0.82
 -17   1  12    0.26    0.81
  17   1 -12    0.16    0.49
  17   1 -12    0.98    0.43
  17   1 -12    0.39    0.60
 -17   1  12   -0.01    0.87
 -15  -1  12    2.07    0.84
  15   1 -12    4.75    0.66
 -13  -1  12   15.90    1.46
  13  -1 -12   14.86    1.27
 -13   1  12   12.68    1.22
  13   1 -12   16.00    1.30
 -13   1  12   15.52    1.65
  13   1 -12   16.30    1.12
 -13   1  12   16.23    1.81
  13   1 -12   16.02    1.16
 -13   1  12   14.47    1.51
 -11  -1  12    1.53    0.77
 -11  -1  12    3.77    0.74
  11  -1 -12    4.30    0.88
 -11   1  12    4.39    0.95
  11   1 -12    3.14    0.64
 -11   1  12    1.45    1.11
  11   1 -12    4.03    0.69
  11   1 -12    4.19    0.91
 -11   1  12    3.23    0.89
 -11   1  12    4.08    0.69
 -11   1  12    4.99    1.09
  11   1 -12    5.12    1.15
   9  -1 -12    9.26    1.00
  -9  -1  12    8.10    1.10
   9  -1 -12    8.06    1.05
  -9  -1  12    5.68    1.15
  -9   1  12    7.30    1.00
  -9   1  12    6.97    1.32
   9   1 -12    8.14    0.82
   9   1 -12    8.87    0.90
  -9   1  12    9.14    2.36
  -9   1  12    8.39    1.17
   9   1 -12   12.38    1.29
   9   1 -12    9.46    1.04
  -9   1  12    7.82    1.52
   7  -1 -12   23.94    1.63
  -7  -1  12   23.72    1.58
  -7  -1  12   17.31    1.70
   7  -1 -12   21.27    1.58
  -7   1  12   22.51    1.78
   7   1 -12   22.43    1.59
  -7   1  12   23.72    1.63
   7   1 -12   22.68    1.48
   7   1 -12   22.34    1.81
  -7   1  12   20.73    1.95
  -7   1  12   24.62    2.47
  -7   1  12   17.47    1.53
  -5  -1  12    8.84    1.29
   5  -1 -12   12.68    1.23
   5  -1 -12   12.52    1.05
  -5  -1  12   13.92    1.18
   5   1 -12   12.41    1.04
   5   1 -12   13.35    1.48
  -5   1  12   11.61    1.30
  -5   1  12    9.86    1.65
  -5   1  12   10.79    1.09
  -5   1  12   13.78    3.34
  -5   1  12   13.72    1.29
   5   1 -12   12.89    1.21
   3  -1 -12    3.39    0.75
  -3  -1  12    3.11    0.69
  -3  -1  12    3.35    0.65
  -3   1  12    3.55    0.59
  -3   1  12    4.38    0.96
   3   1 -12    3.44    0.70
  -3   1  12    2.44    0.86
   3   1 -12    3.56    0.89
  -3   1  12    3.08    0.79
  -3   1  12    4.87    1.43
   1  -1 -12    2.61    0.75
  -1  -1  12    1.74    0.63
  -1  -1  12    2.86    0.62
   1   1 -12    2.51    0.84
  -1   1  12    1.54    0.62
   1   1 -12    2.27    0.67
  -1   1  12    1.58    0.73
   1  -1  12    6.58    0.84
   1  -1  12    5.71    0.88
  -1  -1 -12    7.47    0.91
  -1  -1 -12    6.43    1.05
  -1   1 -12    6.63    0.85
   1   1  12    6.98    0.93
   1   1  12    6.43    1.02
  -1   1 -12    7.65    1.23
  -3  -1 -12    2.47    0.60
   3  -1  12    2.52    0.45
   3  -1  12    3.11    0.47
  -3  -1 -12    2.32    0.66
  -3   1 -12    2.73    0.68
   3   1  12    2.45    0.51
 -22  -2  12    0.49    0.42
 -22   2  12    0.42    0.47
  22   2 -12    0.18    0.38
  20  -2 -12    2.72    0.64
 -20  -2  12    2.44    0.72
 -20   2  12    1.80    0.82
  20   2 -12    2.90    0.95
  20   2 -12    1.14    0.62
 -18  -2  12    1.69    0.65
 -18  -2  12    1.37    0.66
  18   2 -12    1.38    0.58
  18   2 -12    1.11    0.43
  18   2 -12    0.68    0.38
  18   2 -12    2.74    1.09
 -18   2  12    0.29    0.84
 -18   2  12    1.21    0.77
 -16  -2  12    0.52    0.60
 -16  -2  12    0.84    0.70
 -16   2  12    0.04    0.91
  16   2 -12    2.38    1.18
  16   2 -12    0.38    0.39
 -16   2  12    0.45    0.87
  16   2 -12    0.31    0.45
 -16   2  12    0.77    0.81
 -16   2  12    0.81    0.93
  16   2 -12    0.01    0.61
 -14  -2  12    9.99    1.20
 -14  -2  12   11.70    1.23
 -14   2  12    8.49    1.55
  14   2 -12   13.21    2.22
  14   2 -12    9.90    0.89
  14   2 -12   10.64    0.99
  14   2 -12    9.68    1.11
 -14   2  12    8.37    1.06
 -14   2  12   10.54    2.47
 -12  -2  12    7.97    1.28
 -12   2  12    8.11    1.63
 -12   2  12    4.89    0.78
  12   2 -12    6.72    1.40
 -12   2  12    4.93    1.12
  12   2 -12    5.82    0.80
  12   2 -12    5.19    0.74
  12   2 -12   11.27    1.91
  12   2 -12    6.26    1.10
 -12   2  12    7.12    1.67
  10  -2 -12    0.19    0.33
 -10  -2  12    0.76    0.60
 -10  -2  12    0.03    0.64
  10  -2 -12    0.08    0.55
 -10   2  12    0.84    1.56
 -10   2  12    0.00    0.58
  10   2 -12    0.90    1.50
 -10   2  12    0.25    0.84
  10   2 -12    0.55    0.39
  10   2 -12    0.56    0.41
  10   2 -12    1.72    1.44
  10   2 -12    0.17    0.60
 -10   2  12    0.90    1.00
   8  -2 -12    2.45    0.64
  -8  -2  12    1.44    0.59
   8  -2 -12    1.50    0.60
   8   2 -12    2.23    1.31
  -8   2  12    1.28    0.63
  -8   2  12    1.06    0.84
   8   2 -12    1.65    0.45
   8   2 -12    0.72    0.64
  -8   2  12    2.43    1.49
  -8   2  12    1.23    0.90
   8   2 -12    0.46    0.46
   6   2 -12    7.79    0.86
  -6   2  12    7.35    1.75
   6   2 -12   11.54    1.62
  -6   2  12   11.37    2.05
  -6   2  12    6.25    0.97
   6   2 -12   13.61    2.33
  -4  -2  12   12.37    1.08
   4  -2 -12   11.96    1.22
   4  -2 -12   11.20    0.97
  -4   2  12   11.43    1.56
   4   2 -12   10.51    1.17
   4   2 -12   11.82    1.02
  -4   2  12   11.65    1.24
   4   2 -12   13.14    1.66
   4   2 -12   11.96    0.97
  -4   2  12   12.86    2.12
  -4   2  12    9.29    1.02
   2  -2 -12    0.60    0.67
   2  -2 -12    0.94    0.58
  -2  -2  12    0.44    0.56
  -2   2  12    0.08    0.65
   2   2 -12    0.87    0.43
  -2   2  12    0.80    1.26
   2   2 -12    0.69    0.91
  -2   2  12   -0.32    0.77
  -2   2  12   -0.42    0.75
   2   2 -12    0.54    0.63
   0  -2  12   14.13    1.05
   0  -2 -12   13.13    1.16
   0   2  12   13.13    1.19
   0   2  12   12.26    1.00
   0   2  12   12.17    1.36
   0   2  12   17.44    1.72
   0   2 -12   17.83    2.05
   0   2 -12   12.25    1.15
   2  -2  12    5.28    0.67
  -2  -2 -12    5.18    0.75
  -2   2 -12    6.36    1.07
   2   2  12    5.10    0.61
   2   2  12    4.92    0.79
  -2   2 -12    3.79    0.72
   2   2  12    4.19    0.85
 -19  -3  12    3.24    0.56
  19  -3 -12    3.57    0.57
  19   3 -12    1.24    1.00
 -19   3  12    1.79    0.70
  19   3 -12    3.55    0.64
  19   3 -12    2.14    0.54
  19   3 -12    2.82    0.57
 -19   3  12    2.43    0.76
  17  -3 -12    3.18    0.80
 -17  -3  12    1.81    0.60
 -17   3  12    2.30    0.86
 -17   3  12    2.54    0.52
  17   3 -12    3.96    1.05
  17   3 -12    2.76    0.72
 -17   3  12    2.84    0.86
  17   3 -12    2.56    0.62
  17   3 -12    2.01    0.41
 -15  -3  12    6.06    1.06
  15  -3 -12    5.61    0.94
 -15   3  12    5.70    1.45
 -15   3  12    5.52    0.86
  15   3 -12    8.30    1.83
 -15   3  12    4.53    0.98
  15   3 -12    4.63    0.69
  15   3 -12    3.50    0.91
  15   3 -12    5.19    0.82
  13  -3 -12    4.43    0.93
 -13  -3  12    2.27    0.63
 -13   3  12    2.92    0.65
 -13   3  12    3.44    1.37
  13   3 -12    2.62    1.19
  13   3 -12    3.11    0.76
 -13   3  12    4.54    1.08
 -13   3  12    2.43    0.89
  13   3 -12    1.81    0.70
  13   3 -12    3.11    0.66
  11  -3 -12    1.80    0.58
 -11  -3  12    0.53    0.58
 -11  -3  12    0.03    0.53
 -11   3  12    0.83    0.82
  11   3 -12    0.49    0.60
  11   3 -12    0.80    0.41
 -11   3  12    0.50    0.64
 -11   3  12    0.77    0.93
  11   3 -12    0.72    0.41
 -11   3  12    0.66    1.30
  11   3 -12    1.60    1.23
   9  -3 -12    0.95    0.50
  -9  -3  12    0.53    0.47
   9   3 -12    0.52    0.63
   9   3 -12    2.42    1.23
   9   3 -12    0.37    0.40
  -9   3  12    0.73    0.79
  -9   3  12    0.46    0.57
  -9   3  12    0.60    0.91
   9   3 -12    0.96    0.42
  -9   3  12    0.73    1.26
  -7  -3  12   14.20    1.13
   7  -3 -12   13.43    1.10
  -7   3  12   12.36    1.36
  -7   3  12   13.05    1.66
  -7   3  12   12.24    2.24
   7   3 -12   13.69    1.05
   7   3 -12   14.74    2.14
   7   3 -12   14.30    1.10
  -7   3  12   11.25    1.14
   7   3 -12   12.50    1.22
  -5  -3  12   14.54    1.18
   5  -3 -12   15.42    1.12
  -5   3  12   13.02    1.23
   5   3 -12   14.09    1.16
   5   3 -12   12.71    1.28
   5   3 -12   15.60    1.42
  -5   3  12   14.91    1.31
  -5   3  12   13.47    2.06
  -5   3  12   14.11    1.59
   3  -3 -12    0.38    0.44
   3  -3 -12   -0.05    0.27
  -3  -3  12   -0.22    0.50
  -3   3  12    0.10    0.71
  -3   3  12    0.32    0.46
   3   3 -12   -0.08    0.43
  -3   3  12    0.23    1.22
   3   3 -12    0.12    0.62
  -3   3  12    0.34    0.62
   3   3 -12    0.19    0.41
  -1  -3  12    9.35    0.83
   1  -3 -12    9.41    0.86
   1   3 -12    6.33    1.17
  -1   3  12    9.04    1.18
  -1   3  12   11.46    1.56
   1   3 -12    8.31    0.98
  -1   3  12    8.72    0.96
  -1   3  12    9.06    0.78
  -1  -3 -12    0.33    0.39
   1  -3  12    0.41    0.37
   1   3  12    0.83    0.45
  -1   3 -12    0.08    0.44
   1   3  12    0.37    0.48
   1   3  12    0.36    0.33
 -18  -4  12    3.27    0.53
  18   4 -12    2.22    0.43
 -18   4  12    2.01    0.65
 -18   4  12    1.92    0.55
  18   4 -12    2.19    0.54
 -18   4  12    1.90    0.46
 -16  -4  12    2.30    0.56
  16  -4 -12    2.20    0.50
  16   4 -12    1.20    0.40
  16   4 -12    3.27    1.17
 -16   4  12    2.95    1.02
 -16   4  12    0.94    0.47
  16   4 -12    1.42    0.37
  16   4 -12    1.78    0.49
 -16   4  12    1.59    0.79
 -16   4  12    1.44    0.65
 -14  -4  12    4.28    0.66
  14   4 -12    5.86    1.60
 -14   4  12    3.08    0.72
 -14   4  12    3.48    0.74
  14   4 -12    3.21    0.70
  14   4 -12    3.55    0.60
 -14   4  12    3.39    1.06
 -14   4  12    3.32    0.89
  14   4 -12    2.84    0.61
  12  -4 -12    1.92    0.54
 -12  -4  12    1.16    0.57
 -12  -4  12    1.16    0.51
  12   4 -12    1.16    0.41
  12   4 -12    6.26    1.79
 -12   4  12    1.84    1.02
 -12   4  12    2.09    0.58
 -12   4  12    2.35    1.11
  12   4 -12    1.38    0.41
 -12   4  12    1.46    0.83
  10  -4 -12    1.51    0.53
 -10  -4  12    1.78    0.52
 -10   4  12    1.63    0.76
  10   4 -12    0.95    0.58
 -10   4  12    1.41    0.55
  10   4 -12    1.05    0.43
  10   4 -12    4.11    1.58
  10   4 -12    1.34    0.41
 -10   4  12    1.56    0.82
   8  -4 -12    5.27    0.78
   8   4 -12    6.36    1.69
   8   4 -12    5.60    0.77
   8   4 -12    4.94    0.70
  -8   4  12    4.41    0.92
   8   4 -12    3.87    0.93
  -8   4  12    7.61    2.03
  -8   4  12    5.18    0.79
   6  -4 -12    1.22    0.46
   6   4 -12    0.65    0.62
  -6   4  12    1.02    0.55
  -6   4  12    0.51    0.48
  -6   4  12    1.42    1.13
  -6   4  12    0.41    0.76
   6   4 -12    1.21    1.08
   6   4 -12    0.70    0.44
   6   4 -12    0.76    0.41
   4  -4 -12    1.15    0.44
  -4   4  12    0.46    0.70
   4   4 -12    0.49    0.40
  -4   4  12    0.47    0.42
  -4   4  12    0.34    0.50
   4   4 -12   -0.05    0.65
   4   4 -12   -0.19    0.57
  -4   4  12   -0.14    0.98
   2  -4 -12    4.97    0.95
  -2   4  12    4.50    1.08
   2   4 -12    4.64    0.79
   2   4 -12    4.86    0.53
  -2   4  12    4.46    0.97
   2   4 -12    4.62    0.67
 -13  -5  12    1.26    0.79
  13  -5 -12    0.48    0.39
  13   5 -12    0.25    0.34
 -13   5  12    0.05    0.56
  13   5 -12    0.15    0.29
 -13   5  12    0.49    0.35
  11  -5 -12    0.54    0.44
 -11  -5  12    0.58    0.48
  11   5 -12    1.26    0.44
 -11   5  12    0.78    0.38
  11   5 -12    0.39    0.33
 -11   5  12    0.70    0.57
  11   5 -12    0.03    0.34
   9  -5 -12    3.61    0.70
   9   5 -12    1.64    0.50
   9   5 -12    2.83    0.63
   9   5 -12    1.65    0.38
  -9   5  12    2.49    0.41
   7  -5 -12    0.65    0.43
   7   5 -12    0.50    0.38
  -7   5  12    0.34    0.33
   7   5 -12    0.19    0.44
   7   5 -12    0.52    0.35
  -7   5  12    0.39    0.58
 -22   0  13    1.39    0.53
  22   0 -13    2.52    0.52
  20   0 -13    3.58    0.72
 -18   0  13    0.69    0.62
 -18   0  13    0.94    0.75
  18   0 -13    0.42    0.50
  16   0 -13    2.20    0.58
 -16   0  13    0.77    0.72
 -16   0  13    2.42    0.82
 -14   0  13    0.91    0.77
  14   0 -13    0.23    0.56
 -14   0  13    0.99    0.76
  12   0 -13   -0.37    0.73
  12   0 -13    0.60    0.65
 -12   0  13   -0.67    0.84
 -12   0  13   -0.03    0.89
  -8   0  13    1.63    0.74
  -8   0  13    1.05    0.67
   8   0 -13    0.49    0.60
   8   0 -13    1.01    0.79
  -6   0  13    3.21    0.67
   6   0 -13    2.68    0.73
  -6   0  13    1.51    0.73
   6   0 -13    2.28    0.67
  -4   0  13    0.98    0.60
  -4   0  13    1.48    0.65
   4   0 -13    1.48    0.73
  -2   0  13   -0.09    0.57
   2   0 -13   -0.26    0.70
  -2   0  13    0.56    0.55
   0   0  13    9.84    0.97
   2   0  13    0.82    0.36
  -2   0 -13    1.01    0.51
  -2   0 -13    1.55    0.41
 -21  -1  13    1.03    0.48
 -21  -1  13    0.40    0.52
 -21   1  13    0.15    0.49
  21   1 -13    0.53    0.43
 -21   1  13    0.76    0.55
  19  -1 -13    4.84    0.72
 -19  -1  13    6.08    0.96
  19   1 -13    4.39    0.76
 -19   1  13    3.01    0.71
 -17  -1  13    2.97    0.74
  17  -1 -13    2.02    0.54
  17   1 -13    1.33    0.35
  17   1 -13    1.69    0.57
 -17   1  13    2.43    0.79
 -17   1  13    1.73    0.75
 -15  -1  13   -0.07    0.50
  15  -1 -13    0.08    0.51
 -15  -1  13   -0.02    0.73
  15   1 -13    0.19    0.55
 -15   1  13    0.52    0.77
 -15   1  13   -0.36    0.70
 -15   1  13    0.50    0.78
  15   1 -13    0.21    0.33
  13  -1 -13    0.28    0.56
 -13  -1  13    0.15    0.61
 -13  -1  13    1.54    0.70
 -13   1  13    0.22    0.74
 -13   1  13    0.58    0.71
  13   1 -13    0.67    0.37
  13   1 -13   -0.02    0.73
  13   1 -13    0.90    0.59
 -13   1  13    0.77    0.80
  11  -1 -13    8.67    1.09
 -11  -1  13    9.55    1.15
  11   1 -13   10.04    0.86
  11   1 -13    8.62    1.01
 -11   1  13    8.80    1.19
 -11   1  13    8.23    1.51
 -11   1  13    6.86    1.34
 -11   1  13    7.76    0.92
  11   1 -13   10.07    1.30
   9  -1 -13    1.96    0.63
  -9  -1  13    1.69    0.63
  -9  -1  13    1.11    0.70
   9  -1 -13    1.38    0.58
  -9   1  13    1.37    0.82
  -9   1  13    2.79    0.67
  -9   1  13    0.88    0.77
   9   1 -13    1.01    0.42
  -9   1  13    1.12    0.57
   9   1 -13    1.75    0.79
  -7  -1  13    4.22    0.81
  -7  -1  13    9.05    1.02
   7  -1 -13    8.01    0.86
   7  -1 -13    7.45    1.03
   7   1 -13    6.86    1.29
  -7   1  13    6.46    0.87
  -7   1  13    6.45    1.43
  -7   1  13   10.74    1.05
   7   1 -13    6.15    0.96
  -7   1  13    6.20    1.10
  -5  -1  13    3.79    0.93
  -5  -1  13    4.52    0.87
   5  -1 -13    4.30    0.74
   5  -1 -13    3.64    0.71
   5   1 -13    4.55    0.88
  -5   1  13    4.36    1.08
  -5   1  13    3.99    0.87
   5   1 -13    4.13    0.92
  -5   1  13    4.98    1.02
  -3  -1  13   10.96    0.97
   3  -1 -13    8.83    0.84
  -3  -1  13    7.28    1.01
   3  -1 -13    9.75    1.16
  -3   1  13    8.00    0.83
  -3   1  13    8.87    1.07
   3   1 -13   12.05    1.38
  -3   1  13    6.98    1.25
   3   1 -13    8.87    0.99
   1  -1 -13    7.16    1.01
   1  -1 -13    7.71    0.82
  -1  -1  13    4.89    0.94
  -1   1  13    7.70    0.93
   1   1 -13    4.54    1.10
  -1  -1 -13    1.69    0.57
   1  -1  13    2.35    0.41
  -1  -1 -13    2.29    0.61
  -1   1 -13    1.67    0.62
   1   1  13    1.86    0.49
  20  -2 -13    1.06    0.46
 -20  -2  13    0.94    0.49
  20   2 -13    0.27    0.44
 -20   2  13   -0.10    0.55
  20   2 -13    0.27    0.28
 -18  -2  13    2.73    0.61
 -18  -2  13    4.33    0.66
 -18   2  13    3.48    0.83
 -18   2  13    2.66    0.77
  18   2 -13    3.18    0.59
  18   2 -13    3.30    0.76
  18   2 -13    3.20    0.50
 -16  -2  13    5.28    1.10
 -16  -2  13    3.81    0.87
 -16   2  13    2.70    0.50
 -16   2  13    2.92    0.81
  16   2 -13    3.94    0.58
  16   2 -13    3.16    0.80
  16   2 -13    3.55    0.65
 -14  -2  13    0.20    0.66
 -14  -2  13    0.49    0.65
 -14   2  13    0.78    0.54
  14   2 -13   -0.10    0.37
 -14   2  13    0.15    0.82
  14   2 -13    0.09    0.59
  14   2 -13    0.46    0.39
 -14   2  13    0.26    0.78
 -12  -2  13    0.17    0.59
 -12  -2  13    0.19    0.61
  12  -2 -13    0.57    0.53
  12   2 -13    0.10    0.40
 -12   2  13    0.44    0.83
 -12   2  13    1.14    1.35
  12   2 -13    0.54    0.56
 -12   2  13    0.39    0.82
 -12   2  13    0.82    0.58
  12   2 -13    0.51    0.39
 -10  -2  13   -0.08    0.56
  10  -2 -13    0.50    0.56
  10  -2 -13    0.28    0.56
 -10  -2  13    0.89    0.50
  10   2 -13   -1.48    0.84
  10   2 -13   -0.01    0.59
  10   2 -13   -0.11    0.42
 -10   2  13    0.28    0.82
 -10   2  13   -0.43    1.37
 -10   2  13   -0.11    0.80
  10   2 -13    0.23    0.40
 -10   2  13    0.12    0.59
   8  -2 -13    2.46    0.54
  -8  -2  13    2.96    0.65
   8  -2 -13    2.86    0.65
   8   2 -13    3.21    0.69
   8   2 -13    2.34    0.63
  -8   2  13    3.54    1.39
  -8   2  13    3.32    0.64
   8   2 -13    4.23    1.00
  -8   2  13    3.21    0.84
  -8   2  13    2.75    0.76
   6  -2 -13    7.88    1.05
  -6  -2  13    8.25    0.92
   6  -2 -13    7.58    0.80
  -6   2  13    7.20    1.06
   6   2 -13    6.65    0.97
   6   2 -13    7.94    0.83
  -6   2  13   10.44    2.02
   6   2 -13    9.92    1.62
  -6   2  13    6.44    1.43
  -4  -2  13    7.36    0.89
  -4   2  13    6.88    1.06
  -4   2  13    7.12    1.31
   4   2 -13    6.76    0.98
  -4   2  13   11.00    1.90
  -4   2  13    6.04    0.78
   2  -2 -13    4.76    0.64
  -2  -2  13    5.71    0.73
  -2   2  13    4.68    0.63
   2   2 -13    4.04    0.80
   2   2 -13    5.75    0.90
  -2   2  13    4.50    1.05
  -2   2  13    5.92    1.39
  -2   2  13    5.18    0.83
   0  -2 -13    1.00    0.43
   0  -2  13    1.11    0.41
   0   2  13    0.52    0.46
   0   2  13    2.30    0.46
   0   2  13    0.83    0.48
   0   2 -13    0.64    0.43
 -19  -3  13    1.31    0.49
  19  -3 -13    0.59    0.56
 -19   3  13    0.22    0.56
  19   3 -13    0.15    0.29
  19   3 -13    0.25    0.44
  19   3 -13    0.01    0.24
  17  -3 -13    1.69    0.47
 -17  -3  13    1.55    0.55
  17   3 -13    0.64    0.34
 -17   3  13    0.74    0.73
  17   3 -13    0.95    0.52
 -17   3  13    1.60    0.41
 -17   3  13    1.29    0.66
  17   3 -13    0.89    0.33
  15  -3 -13    1.93    0.52
 -15  -3  13    1.43    0.58
  15   3 -13    1.04    0.38
  15   3 -13    3.06    1.10
  15   3 -13    1.39    0.38
 -15   3  13    1.79    0.49
  15   3 -13    1.27    0.56
 -15   3  13    2.62    0.76
 -15   3  13    3.09    1.01
 -15   3  13    1.60    0.82
 -13  -3  13    0.09    0.55
  13  -3 -13    0.26    0.50
  13   3 -13    0.27    1.10
 -13   3  13   -1.60    1.05
  13   3 -13    0.64    0.36
  13   3 -13   -0.34    0.54
 -13   3  13    0.18    0.52
 -13   3  13   -0.13    0.86
 -13   3  13   -0.74    0.74
  13   3 -13    0.14    0.36
 -11  -3  13    2.74    0.55
  11  -3 -13    3.68    0.74
  11   3 -13    2.75    0.47
 -11   3  13    3.02    0.88
 -11   3  13    2.73    0.59
  11   3 -13    2.88    0.69
  11   3 -13    2.19    0.63
 -11   3  13    3.07    0.82
  11   3 -13    8.76    2.44
   9  -3 -13    3.44    0.72
  -9  -3  13    2.33    0.58
   9   3 -13    2.69    0.47
  -9   3  13    2.69    0.74
   9   3 -13    2.85    0.63
  -9   3  13    3.25    0.88
   9   3 -13    2.72    0.70
  -9   3  13    3.55    0.61
  -7  -3  13    0.15    0.49
   7  -3 -13    0.69    0.44
   7   3 -13    0.24    0.56
  -7   3  13    0.34    0.52
  -7   3  13    0.20    1.30
  -7   3  13    0.22    0.59
  -7   3  13    1.32    0.76
   7   3 -13    0.36    0.41
   7   3 -13    0.61    0.42
  -5  -3  13    0.42    0.50
   5  -3 -13    1.48    0.42
  -5   3  13    1.55    1.11
   5   3 -13    0.55    0.39
   5   3 -13    0.74    0.36
   5   3 -13   -0.04    0.56
  -5   3  13   -0.01    0.70
  -5   3  13    0.91    0.45
  -3  -3  13    3.72    0.62
   3   3 -13    3.54    0.59
   3   3 -13    3.43    0.75
  -3   3  13    2.98    0.75
  -3   3  13    3.85    0.97
  -3   3  13    3.09    0.56
  -1  -3  13    9.07    0.70
  -1   3  13    6.29    0.64
  -1   3  13    8.58    0.89
  -1   3  13    8.13    0.79
   1   3 -13    6.89    0.76
 -16  -4  13    0.02    0.42
  16  -4 -13    0.16    0.38
 -16   4  13    0.02    0.52
 -16   4  13    1.03    0.34
  16   4 -13    0.51    0.30
  16   4 -13    0.09    0.25
 -16   4  13    0.44    0.64
  14  -4 -13    1.67    0.46
 -14  -4  13    1.17    0.46
  14   4 -13    0.34    0.37
  14   4 -13    0.99    0.45
 -14   4  13    0.95    0.49
 -14   4  13    0.76    0.58
 -14   4  13    1.36    0.71
  14   4 -13    0.76    0.35
  12  -4 -13    1.23    0.47
 -12  -4  13    0.89    0.45
 -12   4  13    1.35    0.72
  12   4 -13    0.81    0.38
 -12   4  13    0.73    1.30
 -12   4  13    1.34    0.46
  12   4 -13    0.15    0.50
 -12   4  13    0.70    0.60
  12   4 -13    0.99    0.36
  10  -4 -13    3.32    0.66
 -10   4  13    2.40    0.57
  10   4 -13    3.36    0.55
  10   4 -13    1.62    0.57
 -10   4  13    2.58    0.49
 -10   4  13    7.70    1.65
  10   4 -13    3.11    0.65
 -10   4  13    2.36    0.77
   8  -4 -13    2.24    0.44
  -8   4  13    1.68    0.72
  -8   4  13    3.52    1.17
  -8   4  13    1.40    0.51
   8   4 -13    1.56    0.42
   8   4 -13    1.36    0.58
  -8   4  13    1.53    0.44
   8   4 -13    1.74    0.56
   6  -4 -13    2.12    0.42
   6   4 -13    1.82    0.39
  -6   4  13    1.06    0.67
   6   4 -13    1.21    0.55
   6   4 -13    2.96    0.49
  -6   4  13    4.54    0.70
  -6   4  13    2.65    0.94
  -6   4  13    2.24    0.56
   4  -4 -13    5.82    0.56
  -4   4  13    4.40    0.89
  -4   4  13    5.28    0.53
   4   4 -13    5.84    0.61
  -4   4  13    4.55    0.63
   4   4 -13    4.71    0.71
  20   0 -14   -0.14    0.39
 -20   0  14    0.59    0.55
  18   0 -14    0.21    0.49
 -18   0  14   -0.51    0.84
 -18   0  14    0.63    0.49
  16   0 -14    0.97    0.50
 -16   0  14    0.86    0.62
 -16   0  14    1.14    0.65
 -14   0  14    9.83    1.16
  14   0 -14   10.67    1.08
  14   0 -14    7.36    0.92
 -14   0  14    5.08    1.08
  12   0 -14    2.30    0.67
 -12   0  14    2.19    0.68
  12   0 -14    2.26    0.56
 -12   0  14    1.63    0.69
  10   0 -14    1.80    0.59
 -10   0  14    1.20    0.64
 -10   0  14    1.86    0.66
  10   0 -14    1.06    0.66
  -8   0  14    6.58    1.11
  -8   0  14    7.77    1.03
   8   0 -14    7.55    1.08
   8   0 -14    6.93    0.93
   6   0 -14    2.32    0.70
  -6   0  14    1.69    0.64
   6   0 -14    2.82    0.73
  -6   0  14    2.24    0.59
   4   0 -14    3.47    0.71
  -4   0  14    3.60    0.58
  -4   0  14    2.20    0.59
   2   0 -14    0.28    0.36
   2   0 -14    0.39    0.56
  -2   0  14    0.09    0.46
  -2   0  14    0.43    0.43
 -21  -1  14    3.47    0.71
 -21  -1  14    2.26    0.46
  21   1 -14    2.29    0.54
 -19  -1  14    7.01    0.85
 -19  -1  14    7.74    0.85
 -19   1  14    5.16    0.94
 -19   1  14    8.12    0.90
  19   1 -14    5.60    0.75
 -17  -1  14    0.90    0.58
 -17   1  14    1.01    0.69
  17   1 -14    0.36    0.49
 -17   1  14   -0.01    0.66
  17   1 -14   -0.32    0.63
 -15  -1  14    0.82    0.67
 -15   1  14    1.00    0.66
  15   1 -14    0.35    0.72
  15   1 -14    0.13    0.49
 -15   1  14    0.52    0.72
 -13  -1  14    2.79    0.55
 -13  -1  14    0.81    0.53
  13  -1 -14    1.94    0.59
 -13  -1  14    2.10    0.66
 -13   1  14    2.47    0.71
 -13   1  14    1.95    0.69
  13   1 -14    2.09    0.58
  13   1 -14    3.20    0.75
 -13   1  14    1.78    0.81
  11  -1 -14    0.34    0.57
 -11  -1  14    0.62    0.60
 -11  -1  14    0.06    0.59
  11   1 -14    0.14    0.51
 -11   1  14    0.23    0.72
 -11   1  14    0.05    0.63
 -11   1  14    0.69    0.70
  11   1 -14    0.69    0.73
  -9  -1  14    1.40    0.63
   9  -1 -14    1.99    0.51
   9  -1 -14    1.67    0.60
  -9  -1  14    1.07    0.61
  -9   1  14    1.48    0.68
  -9   1  14    1.68    0.76
  -9   1  14    1.68    0.66
   9   1 -14    1.11    0.56
   9   1 -14    1.58    0.77
   7  -1 -14    0.52    0.60
  -7  -1  14    0.16    0.55
  -7  -1  14    0.67    0.53
   7  -1 -14    0.54    0.40
   7   1 -14    0.34    0.77
  -7   1  14    0.44    0.68
   7   1 -14    0.54    0.56
  -7   1  14    0.11    0.66
  -5  -1  14    6.26    0.82
   5  -1 -14    4.26    0.99
  -5   1  14    2.90    1.21
   5   1 -14    4.89    0.83
  -5   1  14    4.94    0.90
   3  -1 -14    0.62    0.41
   3  -1 -14    0.86    0.63
  -3  -1  14    0.34    0.44
  -3   1  14    0.45    0.51
   3   1 -14    0.21    0.43
   3   1 -14    0.38    0.65
  -1  -1  14    4.10    0.61
   1  -1 -14    2.79    0.41
   1  -1 -14    3.12    0.71
   1   1 -14    2.44    0.59
  -1   1  14    3.84    0.65
  20  -2 -14    2.26    0.45
 -20  -2  14    2.17    0.46
 -20   2  14    1.71    0.51
  20   2 -14    1.12    0.40
  18  -2 -14    0.68    0.47
 -18  -2  14    0.90    0.50
 -18   2  14    0.91    0.60
  18   2 -14    0.96    0.46
  18   2 -14    0.48    0.27
  16  -2 -14    1.93    0.53
 -16  -2  14    0.69    0.55
 -16   2  14    1.31    0.69
  16   2 -14    1.28    0.51
 -16   2  14    1.38    0.64
  16   2 -14    0.71    0.46
 -14  -2  14    0.29    0.58
  14  -2 -14    0.55    0.51
 -14  -2  14    0.51    0.53
  14  -2 -14    0.39    0.50
 -14   2  14    0.49    0.69
  14   2 -14    0.54    0.35
  14   2 -14    0.25    0.52
 -14   2  14   -0.15    0.72
  12  -2 -14    3.64    0.76
  12  -2 -14    3.73    0.82
 -12  -2  14    3.08    0.89
 -12  -2  14    3.61    0.82
  12   2 -14    3.42    0.82
 -12   2  14    2.51    0.81
 -12   2  14    3.68    0.81
  12   2 -14    3.24    0.61
 -12   2  14    3.36    0.69
  10  -2 -14   -0.24    0.55
 -10  -2  14   -0.15    0.55
 -10   2  14    0.18    0.65
 -10   2  14    0.12    0.47
 -10   2  14    0.58    0.75
  10   2 -14    0.26    0.52
 -10   2  14    0.60    1.03
  10   2 -14   -0.28    0.37
   8  -2 -14    0.04    0.40
  -8  -2  14   -0.68    0.50
   8  -2 -14   -0.01    0.56
  -8   2  14    0.37    0.45
   8   2 -14    0.20    0.53
  -8   2  14    0.19    0.73
  -8   2  14    0.46    0.60
   8   2 -14    0.39    0.52
  -6  -2  14   -0.07    0.49
   6  -2 -14   -0.04    0.33
   6   2 -14    0.03    0.52
  -6   2  14   -0.04    0.66
  -6   2  14    0.23    0.41
  -6   2  14    0.34    0.59
   6   2 -14   -0.03    0.79
  -4  -2  14    6.21    0.70
  -4   2  14    5.07    0.79
  -4   2  14    4.82    0.94
   4   2 -14    4.43    0.73
  -4   2  14    3.35    0.52
  -2  -2  14    4.98    0.60
  -2   2  14    4.27    0.68
   2   2 -14    3.61    0.57
  -2   2  14    5.62    0.88
 -17  -3  14    2.54    0.49
  17  -3 -14    3.03    0.58
 -17   3  14    3.16    0.87
 -17   3  14    1.85    0.61
  17   3 -14    1.67    0.44
  17   3 -14    2.26    0.47
  15  -3 -14    5.64    0.70
 -15  -3  14    5.95    0.83
  15   3 -14    5.34    0.61
  15   3 -14    5.01    0.52
  15   3 -14    4.26    0.76
 -15   3  14    4.26    0.60
 -15   3  14    5.63    1.11
 -15   3  14    5.13    1.02
 -13  -3  14    4.49    0.79
  13  -3 -14    4.04    0.67
 -13   3  14    4.59    0.70
  13   3 -14    4.07    0.61
 -13   3  14    4.32    1.02
  13   3 -14    4.27    0.74
 -13   3  14    4.23    1.15
  13   3 -14    4.32    0.74
  11   3 -14    1.15    0.38
 -11   3  14    0.73    0.59
  11   3 -14    0.74    0.57
 -11   3  14    0.80    0.45
  -9  -3  14   -0.45    0.51
   9  -3 -14   -0.47    0.39
   9   3 -14    0.39    0.48
   9   3 -14    0.10    0.35
  -9   3  14    0.69    0.70
  -9   3  14   -0.05    0.42
  -9   3  14    0.33    0.53
  -7  -3  14    0.61    0.44
   7  -3 -14    1.21    0.35
   7   3 -14    0.34    0.51
  -7   3  14    0.60    0.54
   7   3 -14    0.81    0.34
  -7   3  14    1.12    0.69
  -5   3  14   -0.23    0.54
  -5   3  14   -0.14    0.31
  -5   3  14   -0.20    0.41
   5   3 -14   -0.05    0.45
 -12   4  14    0.75    0.56
 -10   4  14    1.09    0.59
  10   4 -14    2.11    0.42
 -10   4  14    1.72    0.35
  10   4 -14    0.57    0.48
 -20   0  15    0.16    0.44
  20   0 -15    0.59    0.44
  18   0 -15    0.24    0.37
 -18   0  15    0.10    0.52
  18   0 -15    0.07    0.48
 -16   0  15    0.47    0.45
  16   0 -15    1.14    0.56
  16   0 -15    1.12    0.43
 -16   0  15    1.49    0.58
  14   0 -15    0.07    0.57
 -12   0  15    0.75    0.58
  12   0 -15    0.76    0.62
  10   0 -15    2.77    0.58
 -10   0  15    2.02    0.67
 -10   0  15    5.60    1.29
  10   0 -15    2.61    0.69
  10   0 -15    3.44    0.71
  -8   0  15    0.55    0.59
  -8   0  15    0.30    0.48
  -6   0  15   -0.27    0.46
   6   0 -15    0.13    0.60
  -6   0  15    0.23    0.47
   4   0 -15    0.47    0.50
  -4   0  15    0.60    0.36
  -4   0  15    1.14    0.41
  19  -1 -15    1.03    0.44
 -19  -1  15    1.02    0.44
 -19  -1  15    0.91    0.46
  19   1 -15    0.79    0.37
 -19   1  15    0.89    0.41
 -17  -1  15    2.33    0.53
  17  -1 -15    2.59    0.52
 -17  -1  15    2.75    0.54
  17   1 -15    1.65    0.46
 -17   1  15    3.72    0.71
 -17   1  15    1.50    0.55
 -15  -1  15    2.31    0.54
  15   1 -15    4.07    0.94
  15   1 -15    1.36    0.69
 -15   1  15    0.86    0.51
 -15   1  15    0.55    0.84
  13  -1 -15    1.01    0.56
 -13  -1  15    1.43    0.62
  13   1 -15    0.82    0.64
 -13   1  15    1.49    0.55
 -13   1  15    1.27    0.63
  13   1 -15    0.93    0.49
  11  -1 -15    6.37    0.96
  11  -1 -15    6.36    0.85
 -11  -1  15    5.11    1.11
 -11   1  15    5.86    0.84
 -11   1  15    4.57    0.92
  11   1 -15    7.64    1.11
  11   1 -15    5.88    0.79
   9  -1 -15    2.76    0.98
   9  -1 -15    2.18    0.54
   9   1 -15    2.70    0.71
  -9   1  15    1.48    0.74
   9   1 -15    3.02    0.73
   7  -1 -15    4.17    0.84
  -7  -1  15    3.60    0.73
   7   1 -15    3.78    0.65
   7   1 -15    4.98    1.01
  -7   1  15    2.10    0.57
   5  -1 -15    0.81    0.50
  -5  -1  15    1.05    0.41
   5   1 -15    1.41    0.57
  -5   1  15    0.06    0.46
 -18  -2  15    1.75    0.39
 -18  -2  15    2.09    0.44
  18  -2 -15    2.28    0.54
  18  -2 -15    2.61    0.60
  18   2 -15    1.24    0.39
 -18   2  15    1.26    0.48
  16  -2 -15    5.57    0.70
 -16  -2  15    5.00    0.71
  16  -2 -15    5.22    0.67
 -16  -2  15    5.26    0.73
  16   2 -15    3.84    0.68
 -16   2  15    4.45    0.89
  14  -2 -15    2.81    0.62
 -14  -2  15    2.77    0.55
 -14   2  15    2.16    0.62
  14   2 -15    2.28    0.48
 -12  -2  15    9.34    0.87
  12  -2 -15    9.65    0.85
  12  -2 -15   10.36    0.77
 -12   2  15    8.45    1.12
 -12   2  15    7.58    1.02
  12   2 -15    6.31    0.84
 -10  -2  15    1.22    0.47
  10  -2 -15    1.49    0.37
 -10   2  15    1.33    0.62
 -10   2  15    1.66    0.59
  10   2 -15    0.89    0.48
  -8  -2  15    3.15    0.66
   8  -2 -15    3.40    0.51
  -8   2  15    2.08    0.59
  -8   2  15    2.64    0.56
   8   2 -15    3.00    0.68
  -6  -2  15    2.29    0.41
   6   2 -15    1.94    0.43
  -6   2  15    1.67    0.46
  13  -3 -15    3.34    0.52
  13   3 -15    1.34    0.44
 -13   3  15    2.15    0.50
 -13   3  15    2.19    0.54
  11  -3 -15    0.29    0.31
 -11   3  15   -0.45    0.44
  11   3 -15   -0.14    0.42
 -11   3  15   -0.31    0.53
 -16   0  16    0.94    0.44
  16   0 -16    1.19    0.47
  14   0 -16    1.63    0.51
 -14   0  16    3.31    0.70
 -12   0  16    0.59    0.45
  12   0 -16    0.41    0.52
 -12   0  16    0.34    0.38
  12   0 -16    0.18    0.35
 -10   0  16    0.06    0.37
  10   0 -16   -0.46    0.53
  -8   0  16    4.26    0.63
   8   0 -16    4.20    0.78
  15  -1 -16    2.72    0.49
  15  -1 -16    2.88    0.65
 -15  -1  16    2.26    0.48
 -15   1  16    1.55    0.46
  15   1 -16    1.36    0.39
  15   1 -16    1.84    0.52
  13  -1 -16    2.88    0.52
 -13  -1  16    3.73    0.68
  13  -1 -16    3.19    0.50
  13   1 -16    5.03    0.98
  13   1 -16    2.16    0.56
 -13   1  16    2.61    0.54
  11  -1 -16    2.12    0.51
  11  -1 -16    2.06    0.49
 -11  -1  16    1.90    0.45
  11   1 -16    1.61    0.40
 -11   1  16    1.61    0.50
  -9  -1  16    1.17    0.40
   9  -1 -16    0.55    0.48
  -9   1  16    0.87    0.42
   9   1 -16    2.15    0.55
   0   0   0    0.00    0.00
;
_shelx_hkl_checksum   48222

 
data_ds_k2m
###################################################################
#                                                                 #
#   for any questions concerning this structure please contact:   #
#                                                                 #
#   Christoph W\"olper                                            #
#   Fachbereich Chemie der                                        #
#   Universit\"at Duisburg-Essen                                  #
#   Campus Essen Universit\"atsstr. 7                             #
#   D-45117 Essen, Germany                                        #
#                                                                 #
#   e-mail: christoph.woelper@uni-due.de                          #
#   phone:  ++49 (0)201 183 4780                                  #
#                                                                 #
###################################################################

loop_
 _publ_author_name
 _publ_author_address
   'Sebena, Daniel'
;
   Fachbereich Chemie der
   Universit\"at Duisburg-Essen
   Campus Essen Universit\"atsstr. 7
   D-45117 Essen, Germany
; 
   'Roy, Bibhisan'
;
   Fachbereich Chemie der
   Universit\"at Duisburg-Essen
   Campus Essen Universit\"atsstr. 7
   D-45117 Essen, Germany
; 
   'W\"olper, Christoph'
;
   Fachbereich Chemie der
   Universit\"at Duisburg-Essen
   Campus Essen Universit\"atsstr. 7
   D-45117 Essen, Germany
; 
   'Rudolph, Kevin'
;
   Fachbereich Chemie der
   Universit\"at Duisburg-Essen
   Campus Essen Universit\"atsstr. 7
   D-45117 Essen, Germany
; 
   'Nitschke, Till'
;
   Fachbereich Chemie der
   Universit\"at Duisburg-Essen
   Campus Essen Universit\"atsstr. 7
   D-45117 Essen, Germany
; 
   'Lampe, Sarah'
;
   Fachbereich Chemie der
   Universit\"at Duisburg-Essen
   Campus Essen Universit\"atsstr. 7
   D-45117 Essen, Germany
; 
   'Giese, Michael'
;
   Fachbereich Chemie der
   Universit\"at Duisburg-Essen
   Campus Essen Universit\"atsstr. 7
   D-45117 Essen, Germany
; 
   'Voskuhl, Jens'
;
   Fachbereich Chemie der
   Universit\"at Duisburg-Essen
   Campus Essen Universit\"atsstr. 7
   D-45117 Essen, Germany
; 
_publ_section_acknowledgements
;
in memoriam Carsten Schmuck
;

_publ_section_title
;
 Evolution of artificial arginine analogues - fluorescent
Guanidinocarbonyl indoles as efficient oxoanion binder
;
_publ_requested_journal           'Molecules (MDPI journal)'
_journal_name_full                   
;
 ?
;
_journal_coden_Cambridge             353
_journal_year                        ?
_journal_volume                      ?
_journal_issue                       ?
_journal_page_first                  ?
_journal_page_last                   ?
_journal_paper_doi                   ?

_database_code_depnum_ccdc_archive   ?
 
_audit_creation_method            'SHELXL-2017/1'
_shelx_SHELXL_version_number      '2017/1'
_chemical_name_systematic         ?
_chemical_name_common             ?
_chemical_melting_point           ?
_chemical_formula_moiety          ?
_chemical_formula_sum
 'C9 H15.66 Cl N5 O2.83' 
_chemical_formula_weight          274.65

loop_
 _atom_type_symbol
 _atom_type_description
 _atom_type_scat_dispersion_real
 _atom_type_scat_dispersion_imag
 _atom_type_scat_source
 'C'  'C'   0.0181   0.0091
 'International Tables Vol C Tables 4.2.6.8 and 6.1.1.4'
 'H'  'H'   0.0000   0.0000
 'International Tables Vol C Tables 4.2.6.8 and 6.1.1.4'
 'Cl'  'Cl'   0.3639   0.7018
 'International Tables Vol C Tables 4.2.6.8 and 6.1.1.4'
 'N'  'N'   0.0311   0.0180
 'International Tables Vol C Tables 4.2.6.8 and 6.1.1.4'
 'O'  'O'   0.0492   0.0322
 'International Tables Vol C Tables 4.2.6.8 and 6.1.1.4'
 
_space_group_crystal_system       triclinic
_space_group_IT_number            2
_space_group_name_H-M_alt         'P -1'
_space_group_name_Hall            '-P 1'
 
_shelx_space_group_comment
;
The symmetry employed for this shelxl refinement is uniquely defined
by the following loop, which should always be used as a source of
symmetry information in preference to the above space-group names.
They are only intended as comments.
;
 
loop_
 _space_group_symop_operation_xyz
 'x, y, z'
 '-x, -y, -z'
 
_cell_length_a                    5.0421(4)
_cell_length_b                    15.7408(14)
_cell_length_c                    17.5287(15)
_cell_angle_alpha                 114.599(3)
_cell_angle_beta                  94.776(3)
_cell_angle_gamma                 95.974(3)
_cell_volume                      1245.68(18)
_cell_formula_units_Z             4
_cell_measurement_temperature     103(2)
_cell_measurement_reflns_used     9483
_cell_measurement_theta_min        2.80
_cell_measurement_theta_max       80.09
 
_exptl_crystal_description        plate
_exptl_crystal_colour             colourless
_exptl_crystal_density_meas       ?
_exptl_crystal_density_method     ?
_exptl_crystal_density_diffrn     1.464          
_exptl_crystal_F_000              577
_exptl_transmission_factor_min    ?
_exptl_transmission_factor_max    ?
_exptl_crystal_size_max           0.256
_exptl_crystal_size_mid           0.119
_exptl_crystal_size_min           0.065
_exptl_absorpt_coefficient_mu     2.821
_shelx_estimated_absorpt_T_min    0.532
_shelx_estimated_absorpt_T_max    0.838
_exptl_absorpt_correction_type    'multi-scan' 
_exptl_absorpt_correction_T_min   0.58 
_exptl_absorpt_correction_T_max   0.75 
_exptl_absorpt_process_details     
; 
 SADABS
 R.H. Blessing, Acta Cryst. (1995) A51 33-38 
;
_exptl_absorpt_special_details    ?
_diffrn_ambient_temperature       100(2)
_diffrn_radiation_wavelength      1.54178
_diffrn_radiation_type            CuK\a
_diffrn_source                    'micro-focus sealed tube'
_diffrn_source_type               'INCOATEC I\mS 3.0'
_diffrn_radiation_monochromator   'multilayer mirror' 
_diffrn_measurement_device_type   'Bruker D8 Venture (Photon II detector)' 
_diffrn_measurement_method        'Data collection strategy APEX 3/Queen'
_diffrn_detector_area_resol_mean   7.3910
_diffrn_reflns_number             110495
_diffrn_reflns_av_unetI/netI      0.0164
_diffrn_reflns_av_R_equivalents   0.0378
_diffrn_reflns_limit_h_min        -6
_diffrn_reflns_limit_h_max        6
_diffrn_reflns_limit_k_min        -20
_diffrn_reflns_limit_k_max        20
_diffrn_reflns_limit_l_min        -22
_diffrn_reflns_limit_l_max        22
_diffrn_reflns_theta_min          2.800
_diffrn_reflns_theta_max          81.241
_diffrn_reflns_theta_full         67.679
_diffrn_measured_fraction_theta_max   0.986
_diffrn_measured_fraction_theta_full  0.999
_diffrn_reflns_Laue_measured_fraction_max    0.986
_diffrn_reflns_Laue_measured_fraction_full   0.999
_diffrn_reflns_point_group_measured_fraction_max   0.986
_diffrn_reflns_point_group_measured_fraction_full  0.999
_reflns_number_total              5437
_reflns_number_gt                 5275
_reflns_threshold_expression      'I > 2\s(I)'
_reflns_Friedel_coverage          0.000
_reflns_Friedel_fraction_max      .
_reflns_Friedel_fraction_full     .
 
_reflns_special_details
;
 Reflections were merged by SHELXL according to the crystal
 class for the calculation of statistics and refinement.
 
 _reflns_Friedel_fraction is defined as the number of unique
 Friedel pairs measured divided by the number that would be
 possible theoretically, ignoring centric projections and
 systematic absences.
;
 
_computing_data_collection        'Bruker APEX3(v2017.3-0)' 
_computing_cell_refinement        'Bruker APEX3(v2017.3-0)' 
_computing_data_reduction         'Bruker APEX3(v2017.3-0)' 
_computing_structure_solution     'Bruker APEX3(v2017.3-0)'
_computing_structure_refinement   'SHELXL-2017/1 (Sheldrick, 2017)'
_computing_molecular_graphics     'ORTEP/PLATON (Spek)' 
_computing_publication_material   'BRUKER AXS SHELXTL (c) 2008 / Vers. 2008/4' 

_refine_special_details           
;
 Treatment of hydrogen atoms:    
 Riding model on idealized geometries 
 with the 1.2 fold isotropic displacement 
 parameters of the equivalent Uij of the 
 corresponding carbon atom.
 The methyl groups are idealized with
 tetrahedral angles in a combined 
 rotating and rigid group refinement
 with the 1.5 fold isotropic displacement
 parameters of the equivalent Uij of the 
 corresponding carbon atom. NH and OH hydrogen atoms were refined freely. In the
 water molecules bond lengths and angle were restrained with DFIX and the 
 isotropic displacement parameters were constrained to be equal to 1.2 times
 the equivalent Uij of the corresponding oxygen atom.
 Partially occupied water molecules:
 In the final difference fourier synthesis two larger residual density peaks 
 remained. The location near hydrogen bond donor and acceptors made us assume
 they are a partially occupied water molecule disorderd over two positions.
 However, the hydrogen atoms could not be identified but were added to the sum
 formula for completeness. Before anisotropic refinement the occupancies were 
 constrained to the values of the free variables obtained during isotropic
 refinement. SIMU restraints were applied to the anisotropic displacement
 parameters.
; 
_refine_ls_structure_factor_coef  Fsqd
_refine_ls_matrix_type            full
_refine_ls_weighting_scheme       calc
_refine_ls_weighting_details
'w=1/[\s^2^(Fo^2^)+(0.0440P)^2^+3.0343P] where P=(Fo^2^+2Fc^2^)/3'
_atom_sites_solution_primary      direct
_atom_sites_solution_secondary    diffmap
_atom_sites_solution_hydrogens    mixed
_refine_ls_hydrogen_treatment     mixed
_refine_ls_extinction_method      none
_refine_ls_extinction_coef        .
_refine_ls_number_reflns          5437
_refine_ls_number_parameters      400
_refine_ls_number_restraints      9
_refine_ls_R_factor_all           0.0522
_refine_ls_R_factor_gt            0.0512
_refine_ls_wR_factor_ref          0.1446
_refine_ls_wR_factor_gt           0.1441
_refine_ls_goodness_of_fit_ref    1.137
_refine_ls_restrained_S_all       1.138
_refine_ls_shift/su_max           0.000
_refine_ls_shift/su_mean          0.000
 
loop_
 _atom_site_label
 _atom_site_type_symbol
 _atom_site_fract_x
 _atom_site_fract_y
 _atom_site_fract_z
 _atom_site_U_iso_or_equiv
 _atom_site_adp_type
 _atom_site_occupancy
 _atom_site_site_symmetry_order  
 _atom_site_calc_flag
 _atom_site_refinement_flags_posn
 _atom_site_refinement_flags_adp
 _atom_site_refinement_flags_occupancy
 _atom_site_disorder_assembly
 _atom_site_disorder_group
Cl2 Cl 1.1513(2) 0.15733(7) 0.02949(5) 0.0514(3) Uani 1 1 d . . . . .
Cl3 Cl 0.42791(12) 0.14724(4) 0.30984(4) 0.02156(15) Uani 1 1 d . . . . .
O1_1 O -0.4256(4) -0.01790(13) 0.39387(11) 0.0213(4) Uani 1 1 d . . . . .
O2_1 O -0.2643(3) 0.22163(13) 0.72458(11) 0.0220(4) Uani 1 1 d . . . . .
N1_1 N -0.1608(4) 0.12011(15) 0.55303(13) 0.0166(4) Uani 1 1 d . . . . .
H1_1 H -0.301(6) 0.090(2) 0.5596(17) 0.008(6) Uiso 1 1 d . . . . .
N2_1 N -0.0840(4) 0.01751(16) 0.32789(13) 0.0190(4) Uani 1 1 d . . . . .
H2A_1 H 0.064(7) 0.055(2) 0.333(2) 0.027(9) Uiso 1 1 d . . . . .
N3_1 N -0.4241(5) -0.09121(17) 0.22459(16) 0.0227(5) Uani 1 1 d . . . . .
H3B_1 H -0.504(6) -0.104(2) 0.263(2) 0.019(7) Uiso 1 1 d . . . . .
H3A_1 H -0.484(8) -0.116(3) 0.181(3) 0.039(11) Uiso 1 1 d . . . . .
N4_1 N -0.0564(5) -0.02464(18) 0.18762(15) 0.0249(5) Uani 1 1 d . . . . .
H4B_1 H 0.084(8) 0.017(3) 0.204(2) 0.032(9) Uiso 1 1 d . . . . .
H4A_1 H -0.104(9) -0.060(3) 0.135(3) 0.054(13) Uiso 1 1 d . . . . .
N5_1 N 0.1846(4) 0.26837(17) 0.76424(14) 0.0216(5) Uani 1 1 d . . . . .
H5_1 H 0.326(8) 0.270(3) 0.754(2) 0.030(9) Uiso 1 1 d . . . . .
C1_1 C -0.0572(5) 0.09906(17) 0.47835(16) 0.0173(5) Uani 1 1 d . . . . .
C2_1 C 0.1919(5) 0.15400(18) 0.49621(16) 0.0195(5) Uani 1 1 d . . . . .
H2_1 H 0.307480 0.154747 0.456289 0.023 Uiso 1 1 calc R U . . .
C3_1 C 0.2425(5) 0.20824(18) 0.58375(16) 0.0200(5) Uani 1 1 d . . . . .
H3_1 H 0.399817 0.252205 0.614485 0.024 Uiso 1 1 calc R U . . .
C4_1 C 0.0214(5) 0.18621(17) 0.61758(16) 0.0167(5) Uani 1 1 d . . . . .
C5_1 C -0.2096(5) 0.02836(17) 0.39845(16) 0.0175(5) Uani 1 1 d . . . . .
C6_1 C -0.1968(5) -0.03414(18) 0.24486(16) 0.0194(5) Uani 1 1 d . . . . .
C7_1 C -0.0346(5) 0.22623(17) 0.70607(16) 0.0176(5) Uani 1 1 d . . . . .
C8_1 C 0.1645(5) 0.3128(2) 0.85445(17) 0.0278(6) Uani 1 1 d . . . . .
H8A_1 H 0.122169 0.263541 0.874674 0.033 Uiso 1 1 calc R U . . .
H8B_1 H 0.017089 0.351442 0.864406 0.033 Uiso 1 1 calc R U . . .
C9_1 C 0.4268(6) 0.3748(2) 0.90290(19) 0.0341(7) Uani 1 1 d . . . . .
H9A_1 H 0.571089 0.335923 0.894636 0.051 Uiso 1 1 calc R U . . .
H9B_1 H 0.410247 0.405682 0.963348 0.051 Uiso 1 1 calc R U . . .
H9C_1 H 0.469411 0.422902 0.882191 0.051 Uiso 1 1 calc R U . . .
O1_2 O 1.3382(4) 0.40526(13) 0.39797(11) 0.0222(4) Uani 1 1 d . . . . .
O2_2 O 1.4678(3) 0.52145(13) 0.72994(11) 0.0214(4) Uani 1 1 d . . . . .
N1_2 N 1.2081(4) 0.43739(15) 0.55909(13) 0.0174(4) Uani 1 1 d . . . . .
H1_2 H 1.357(7) 0.472(3) 0.563(2) 0.028(9) Uiso 1 1 d . . . . .
N2_2 N 0.9512(4) 0.29842(15) 0.33408(14) 0.0191(4) Uani 1 1 d . . . . .
H2A_2 H 0.812(7) 0.269(2) 0.342(2) 0.022(8) Uiso 1 1 d . . . . .
N3_2 N 1.2089(5) 0.30000(17) 0.22928(15) 0.0220(5) Uani 1 1 d . . . . .
H4B_2 H 1.310(8) 0.348(3) 0.262(3) 0.039(10) Uiso 1 1 d . . . . .
H3A_2 H 1.237(7) 0.270(3) 0.177(3) 0.034(10) Uiso 1 1 d . . . . .
N4_2 N 0.8265(5) 0.19151(17) 0.19487(15) 0.0240(5) Uani 1 1 d . . . . .
H3B_2 H 0.701(8) 0.165(3) 0.211(2) 0.034(10) Uiso 1 1 d . . . . .
H4A_2 H 0.865(8) 0.161(3) 0.139(3) 0.038(10) Uiso 1 1 d . . . . .
N5_2 N 1.0586(4) 0.52324(16) 0.77392(14) 0.0211(5) Uani 1 1 d . . . . .
H5_2 H 0.895(8) 0.509(3) 0.759(2) 0.037(10) Uiso 1 1 d . . . . .
C1_2 C 1.0427(5) 0.37829(17) 0.48546(16) 0.0176(5) Uani 1 1 d . . . . .
C2_2 C 0.8098(5) 0.34369(18) 0.50665(16) 0.0197(5) Uani 1 1 d . . . . .
H2_2 H 0.661214 0.300685 0.468364 0.024 Uiso 1 1 calc R U . . .
C3_2 C 0.8355(5) 0.38430(18) 0.59539(16) 0.0198(5) Uani 1 1 d . . . . .
H3_2 H 0.705907 0.374446 0.628408 0.024 Uiso 1 1 calc R U . . .
C4_2 C 1.0845(5) 0.44150(17) 0.62621(16) 0.0170(5) Uani 1 1 d . . . . .
C5_2 C 1.1286(5) 0.36341(17) 0.40409(16) 0.0177(5) Uani 1 1 d . . . . .
C6_2 C 1.0018(5) 0.26271(18) 0.25138(16) 0.0193(5) Uani 1 1 d . . . . .
C7_2 C 1.2195(5) 0.49865(17) 0.71405(16) 0.0170(5) Uani 1 1 d . . . . .
C8_2 C 1.1696(5) 0.5842(2) 0.86251(16) 0.0247(6) Uani 1 1 d . . . . .
H8A_2 H 1.219032 0.649826 0.869488 0.030 Uiso 1 1 calc R U . . .
H8B_2 H 1.335221 0.562558 0.877559 0.030 Uiso 1 1 calc R U . . .
C9_2 C 0.9701(6) 0.5827(2) 0.92134(18) 0.0301(6) Uani 1 1 d . . . . .
H9A_2 H 0.927490 0.518282 0.916465 0.045 Uiso 1 1 calc R U . . .
H9B_2 H 0.805200 0.603316 0.906073 0.045 Uiso 1 1 calc R U . . .
H9C_2 H 1.047802 0.625429 0.979796 0.045 Uiso 1 1 calc R U . . .
O1_3 O -0.6365(6) -0.2010(2) 0.05370(15) 0.0485(7) Uani 1 1 d D . . . .
H2_3 H -0.513(6) -0.193(3) 0.023(3) 0.058 Uiso 1 1 d D U . . .
H1_3 H -0.767(6) -0.176(3) 0.037(3) 0.058 Uiso 1 1 d D U . . .
O1_4 O 0.411(3) 0.0241(9) 0.0887(8) 0.064(3) Uani 0.38 1 d . U P A 1
O1_5 O 0.534(4) 0.0229(14) 0.0621(13) 0.087(6) Uani 0.28 1 d . U P B 2
 
loop_
 _atom_site_aniso_label
 _atom_site_aniso_U_11
 _atom_site_aniso_U_22
 _atom_site_aniso_U_33
 _atom_site_aniso_U_23
 _atom_site_aniso_U_13
 _atom_site_aniso_U_12
Cl2 0.0514(5) 0.0648(6) 0.0252(4) 0.0064(4) 0.0109(3) 0.0071(4)
Cl3 0.0177(3) 0.0240(3) 0.0241(3) 0.0121(2) 0.0036(2) -0.0006(2)
O1_1 0.0189(9) 0.0225(9) 0.0205(9) 0.0085(7) 0.0034(7) -0.0029(7)
O2_1 0.0130(8) 0.0274(9) 0.0202(9) 0.0054(7) 0.0033(7) 0.0002(7)
N1_1 0.0133(9) 0.0185(10) 0.0165(10) 0.0066(8) 0.0030(8) -0.0007(8)
N2_1 0.0159(10) 0.0212(10) 0.0179(10) 0.0073(8) 0.0029(8) -0.0005(8)
N3_1 0.0224(11) 0.0236(11) 0.0177(11) 0.0062(9) 0.0013(9) -0.0022(9)
N4_1 0.0253(12) 0.0276(12) 0.0171(11) 0.0073(9) 0.0022(9) -0.0050(10)
N5_1 0.0115(10) 0.0299(12) 0.0179(11) 0.0053(9) 0.0036(8) 0.0014(9)
C1_1 0.0172(11) 0.0182(11) 0.0173(12) 0.0079(9) 0.0045(9) 0.0033(9)
C2_1 0.0160(11) 0.0241(12) 0.0202(12) 0.0107(10) 0.0050(9) 0.0039(10)
C3_1 0.0150(11) 0.0231(12) 0.0208(12) 0.0097(10) 0.0014(9) -0.0015(9)
C4_1 0.0135(11) 0.0177(11) 0.0186(12) 0.0075(9) 0.0013(9) 0.0028(9)
C5_1 0.0169(11) 0.0179(11) 0.0192(12) 0.0091(9) 0.0033(9) 0.0033(9)
C6_1 0.0212(12) 0.0181(11) 0.0182(12) 0.0071(9) 0.0029(9) 0.0031(9)
C7_1 0.0149(11) 0.0171(11) 0.0193(12) 0.0070(9) 0.0025(9) 0.0005(9)
C8_1 0.0178(12) 0.0375(16) 0.0177(13) 0.0027(11) 0.0035(10) -0.0006(11)
C9_1 0.0225(14) 0.0432(18) 0.0218(14) 0.0013(13) 0.0017(11) -0.0018(13)
O1_2 0.0197(9) 0.0241(9) 0.0199(9) 0.0087(7) 0.0016(7) -0.0045(7)
O2_2 0.0128(8) 0.0288(10) 0.0212(9) 0.0102(8) 0.0019(7) 0.0004(7)
N1_2 0.0131(9) 0.0196(10) 0.0173(10) 0.0071(8) 0.0008(8) -0.0016(8)
N2_2 0.0159(10) 0.0208(10) 0.0179(10) 0.0066(8) 0.0026(8) -0.0017(8)
N3_2 0.0225(11) 0.0229(11) 0.0174(11) 0.0070(9) 0.0030(9) -0.0027(9)
N4_2 0.0223(11) 0.0259(12) 0.0190(11) 0.0070(9) 0.0023(9) -0.0050(9)
N5_2 0.0114(10) 0.0287(12) 0.0185(11) 0.0062(9) 0.0012(8) 0.0007(8)
C1_2 0.0159(11) 0.0177(11) 0.0170(11) 0.0066(9) -0.0007(9) 0.0000(9)
C2_2 0.0155(11) 0.0206(12) 0.0191(12) 0.0055(10) 0.0007(9) 0.0006(9)
C3_2 0.0165(11) 0.0205(12) 0.0193(12) 0.0058(10) 0.0045(9) -0.0002(9)
C4_2 0.0149(11) 0.0175(11) 0.0187(12) 0.0073(9) 0.0037(9) 0.0035(9)
C5_2 0.0168(11) 0.0176(11) 0.0176(12) 0.0067(9) 0.0009(9) 0.0023(9)
C6_2 0.0184(11) 0.0204(12) 0.0195(12) 0.0095(10) 0.0005(9) 0.0018(9)
C7_2 0.0143(11) 0.0183(11) 0.0189(12) 0.0089(9) 0.0015(9) 0.0007(9)
C8_2 0.0172(12) 0.0340(14) 0.0163(12) 0.0055(11) 0.0014(9) -0.0004(11)
C9_2 0.0225(13) 0.0409(17) 0.0196(13) 0.0072(12) 0.0042(10) -0.0024(12)
O1_3 0.0460(15) 0.0571(16) 0.0261(12) 0.0062(11) 0.0016(10) -0.0078(13)
O1_4 0.085(9) 0.043(5) 0.050(6) 0.014(4) -0.013(5) -0.008(6)
O1_5 0.089(13) 0.060(8) 0.084(13) 0.009(9) -0.041(9) 0.024(10)
 
_geom_special_details
;
 All esds (except the esd in the dihedral angle between two l.s. planes)
 are estimated using the full covariance matrix.  The cell esds are taken
 into account individually in the estimation of esds in distances, angles
 and torsion angles; correlations between esds in cell parameters are only
 used when they are defined by crystal symmetry.  An approximate (isotropic)
 treatment of cell esds is used for estimating esds involving l.s. planes.
;
 
loop_
 _geom_bond_atom_site_label_1
 _geom_bond_atom_site_label_2
 _geom_bond_distance
 _geom_bond_site_symmetry_2
 _geom_bond_publ_flag
O1_1 C5_1 1.222(3) . ?
O2_1 C7_1 1.231(3) . ?
N1_1 C4_1 1.362(3) . ?
N1_1 C1_1 1.373(3) . ?
N2_1 C6_1 1.372(3) . ?
N2_1 C5_1 1.392(3) . ?
N3_1 C6_1 1.303(3) . ?
N4_1 C6_1 1.323(3) . ?
N5_1 C7_1 1.341(3) . ?
N5_1 C8_1 1.456(3) . ?
C1_1 C2_1 1.381(3) . ?
C1_1 C5_1 1.461(3) . ?
C2_1 C3_1 1.396(4) . ?
C3_1 C4_1 1.384(3) . ?
C4_1 C7_1 1.476(3) . ?
C8_1 C9_1 1.509(4) . ?
O1_2 C5_2 1.223(3) . ?
O2_2 C7_2 1.241(3) . ?
N1_2 C4_2 1.358(3) . ?
N1_2 C1_2 1.374(3) . ?
N2_2 C6_2 1.377(3) . ?
N2_2 C5_2 1.391(3) . ?
N3_2 C6_2 1.309(3) . ?
N4_2 C6_2 1.320(3) . ?
N5_2 C7_2 1.333(3) . ?
N5_2 C8_2 1.466(3) . ?
C1_2 C2_2 1.386(3) . ?
C1_2 C5_2 1.457(3) . ?
C2_2 C3_2 1.402(4) . ?
C3_2 C4_2 1.388(3) . ?
C4_2 C7_2 1.479(3) . ?
C8_2 C9_2 1.505(4) . ?
 
loop_
 _geom_angle_atom_site_label_1
 _geom_angle_atom_site_label_2
 _geom_angle_atom_site_label_3
 _geom_angle
 _geom_angle_site_symmetry_1
 _geom_angle_site_symmetry_3
 _geom_angle_publ_flag
C4_1 N1_1 C1_1 108.6(2) . . ?
C6_1 N2_1 C5_1 125.9(2) . . ?
C7_1 N5_1 C8_1 121.5(2) . . ?
N1_1 C1_1 C2_1 108.3(2) . . ?
N1_1 C1_1 C5_1 120.3(2) . . ?
C2_1 C1_1 C5_1 131.5(2) . . ?
C1_1 C2_1 C3_1 107.3(2) . . ?
C4_1 C3_1 C2_1 107.4(2) . . ?
N1_1 C4_1 C3_1 108.4(2) . . ?
N1_1 C4_1 C7_1 121.8(2) . . ?
C3_1 C4_1 C7_1 129.7(2) . . ?
O1_1 C5_1 N2_1 123.0(2) . . ?
O1_1 C5_1 C1_1 123.3(2) . . ?
N2_1 C5_1 C1_1 113.7(2) . . ?
N3_1 C6_1 N4_1 122.7(3) . . ?
N3_1 C6_1 N2_1 121.3(2) . . ?
N4_1 C6_1 N2_1 115.9(2) . . ?
O2_1 C7_1 N5_1 123.0(2) . . ?
O2_1 C7_1 C4_1 122.5(2) . . ?
N5_1 C7_1 C4_1 114.5(2) . . ?
N5_1 C8_1 C9_1 109.9(2) . . ?
C4_2 N1_2 C1_2 109.0(2) . . ?
C6_2 N2_2 C5_2 125.6(2) . . ?
C7_2 N5_2 C8_2 120.5(2) . . ?
N1_2 C1_2 C2_2 108.3(2) . . ?
N1_2 C1_2 C5_2 119.6(2) . . ?
C2_2 C1_2 C5_2 132.1(2) . . ?
C1_2 C2_2 C3_2 106.9(2) . . ?
C4_2 C3_2 C2_2 107.6(2) . . ?
N1_2 C4_2 C3_2 108.2(2) . . ?
N1_2 C4_2 C7_2 120.9(2) . . ?
C3_2 C4_2 C7_2 130.9(2) . . ?
O1_2 C5_2 N2_2 122.9(2) . . ?
O1_2 C5_2 C1_2 122.7(2) . . ?
N2_2 C5_2 C1_2 114.4(2) . . ?
N3_2 C6_2 N4_2 121.5(2) . . ?
N3_2 C6_2 N2_2 121.5(2) . . ?
N4_2 C6_2 N2_2 117.0(2) . . ?
O2_2 C7_2 N5_2 122.8(2) . . ?
O2_2 C7_2 C4_2 121.2(2) . . ?
N5_2 C7_2 C4_2 116.0(2) . . ?
N5_2 C8_2 C9_2 111.3(2) . . ?
 
_refine_diff_density_max    0.727
_refine_diff_density_min   -0.747
_refine_diff_density_rms    0.109

_shelx_res_file
;
TITL ds_k2m in P-1
    ds_k2m.res
    created by SHELXL-2017/1 at 13:46:52 on 24-Jun-2020
CELL 1.54178   5.04210  15.74080  17.52870 114.5987  94.7756  95.9737
ZERR 4 0.00040 0.00140 0.00150 0.0026 0.0026 0.0028
LATT  1
SFAC C H Cl N O
UNIT 36 62.64 4 20 11.32
LIST 6 ! automatically inserted. Change 6 to 4 for CHECKCIF!!
TEMP -170.150
SIZE 0.065 0.119 0.256
L.S. 16
ACTA
DFIX_WAT 0.85 o1 h1 o1 h2
DFIX_WAT 1.4  h1 h2
SIMU o1_4 o1_5
OMIT 2  -8   2
FMAP 2
PLAN 20
WGHT    0.044000    3.034300
FVAR       0.08512   0.38373   0.28299
CL2   3    1.151296    0.157326    0.029492    11.00000    0.05139    0.06481 =
         0.02520    0.00639    0.01091    0.00710
CL3   3    0.427912    0.147239    0.309844    11.00000    0.01774    0.02396 =
         0.02406    0.01207    0.00361   -0.00059
RESI 1
O1    5   -0.425579   -0.017900    0.393874    11.00000    0.01894    0.02251 =
         0.02048    0.00846    0.00344   -0.00292
O2    5   -0.264282    0.221631    0.724583    11.00000    0.01305    0.02738 =
         0.02018    0.00544    0.00330    0.00017
N1    4   -0.160804    0.120105    0.553026    11.00000    0.01330    0.01855 =
         0.01648    0.00664    0.00297   -0.00070
H1    2   -0.301234    0.090415    0.559616    11.00000    0.00780
N2    4   -0.084043    0.017509    0.327885    11.00000    0.01594    0.02124 =
         0.01789    0.00728    0.00294   -0.00047
H2A   2    0.063540    0.054866    0.333368    11.00000    0.02688
N3    4   -0.424111   -0.091211    0.224588    11.00000    0.02238    0.02359 =
         0.01772    0.00623    0.00134   -0.00222
H3B   2   -0.503760   -0.103719    0.263385    11.00000    0.01861
H3A   2   -0.484017   -0.116079    0.181136    11.00000    0.03909
N4    4   -0.056421   -0.024642    0.187621    11.00000    0.02530    0.02763 =
         0.01707    0.00730    0.00222   -0.00503
H4B   2    0.084206    0.017396    0.203893    11.00000    0.03229
H4A   2   -0.104485   -0.060367    0.135260    11.00000    0.05447
N5    4    0.184596    0.268375    0.764237    11.00000    0.01151    0.02993 =
         0.01795    0.00527    0.00355    0.00139
H5    2    0.325747    0.269659    0.753656    11.00000    0.03023
C1    1   -0.057151    0.099055    0.478346    11.00000    0.01723    0.01822 =
         0.01735    0.00785    0.00447    0.00333
C2    1    0.191921    0.154000    0.496206    11.00000    0.01600    0.02411 =
         0.02023    0.01068    0.00496    0.00387
AFIX  43
H2    2    0.307480    0.154747    0.456289    11.00000   -1.20000
AFIX   0
C3    1    0.242506    0.208239    0.583754    11.00000    0.01500    0.02309 =
         0.02083    0.00971    0.00140   -0.00150
AFIX  43
H3    2    0.399817    0.252205    0.614485    11.00000   -1.20000
AFIX   0
C4    1    0.021416    0.186211    0.617578    11.00000    0.01355    0.01767 =
         0.01856    0.00750    0.00125    0.00278
C5    1   -0.209606    0.028364    0.398448    11.00000    0.01686    0.01789 =
         0.01923    0.00913    0.00325    0.00329
C6    1   -0.196804   -0.034144    0.244860    11.00000    0.02117    0.01810 =
         0.01817    0.00714    0.00286    0.00308
C7    1   -0.034586    0.226227    0.706071    11.00000    0.01494    0.01713 =
         0.01930    0.00697    0.00253    0.00054
C8    1    0.164538    0.312821    0.854449    11.00000    0.01782    0.03746 =
         0.01768    0.00268    0.00352   -0.00061
AFIX  23
H8A   2    0.122169    0.263541    0.874674    11.00000   -1.20000
H8B   2    0.017089    0.351442    0.864406    11.00000   -1.20000
AFIX   0
C9    1    0.426791    0.374757    0.902900    11.00000    0.02251    0.04318 =
         0.02181    0.00127    0.00168   -0.00179
AFIX 137
H9A   2    0.571089    0.335923    0.894636    11.00000   -1.50000
H9B   2    0.410247    0.405682    0.963348    11.00000   -1.50000
H9C   2    0.469411    0.422902    0.882191    11.00000   -1.50000
AFIX   0
RESI 0
RESI 2
O1    5    1.338212    0.405264    0.397971    11.00000    0.01968    0.02409 =
         0.01991    0.00872    0.00159   -0.00455
O2    5    1.467825    0.521455    0.729941    11.00000    0.01281    0.02880 =
         0.02121    0.01019    0.00189    0.00043
N1    4    1.208150    0.437394    0.559088    11.00000    0.01310    0.01960 =
         0.01731    0.00708    0.00084   -0.00162
H1    2    1.357366    0.472466    0.562886    11.00000    0.02794
N2    4    0.951224    0.298417    0.334079    11.00000    0.01595    0.02079 =
         0.01788    0.00664    0.00259   -0.00167
H2A   2    0.812380    0.268840    0.342012    11.00000    0.02187
N3    4    1.208886    0.299995    0.229282    11.00000    0.02255    0.02290 =
         0.01740    0.00700    0.00301   -0.00271
H4B   2    1.310277    0.348393    0.262144    11.00000    0.03897
H3A   2    1.236575    0.270482    0.176522    11.00000    0.03427
N4    4    0.826472    0.191514    0.194866    11.00000    0.02227    0.02587 =
         0.01904    0.00698    0.00228   -0.00499
H3B   2    0.701329    0.165400    0.211265    11.00000    0.03353
H4A   2    0.865257    0.160533    0.139102    11.00000    0.03781
N5    4    1.058585    0.523236    0.773922    11.00000    0.01139    0.02866 =
         0.01851    0.00616    0.00115    0.00068
H5    2    0.895207    0.509420    0.758838    11.00000    0.03694
C1    1    1.042710    0.378289    0.485460    11.00000    0.01590    0.01771 =
         0.01699    0.00657   -0.00068   -0.00003
C2    1    0.809818    0.343692    0.506646    11.00000    0.01551    0.02058 =
         0.01915    0.00554    0.00069    0.00058
AFIX  43
H2    2    0.661214    0.300685    0.468364    11.00000   -1.20000
AFIX   0
C3    1    0.835473    0.384303    0.595387    11.00000    0.01655    0.02053 =
         0.01927    0.00577    0.00451   -0.00022
AFIX  43
H3    2    0.705907    0.374446    0.628408    11.00000   -1.20000
AFIX   0
C4    1    1.084468    0.441502    0.626213    11.00000    0.01493    0.01752 =
         0.01867    0.00725    0.00369    0.00352
C5    1    1.128624    0.363408    0.404095    11.00000    0.01684    0.01756 =
         0.01761    0.00670    0.00088    0.00233
C6    1    1.001787    0.262707    0.251385    11.00000    0.01837    0.02040 =
         0.01948    0.00955    0.00051    0.00181
C7    1    1.219455    0.498650    0.714055    11.00000    0.01430    0.01831 =
         0.01888    0.00893    0.00150    0.00072
C8    1    1.169637    0.584207    0.862513    11.00000    0.01716    0.03398 =
         0.01627    0.00550    0.00141   -0.00040
AFIX  23
H8A   2    1.219032    0.649826    0.869488    11.00000   -1.20000
H8B   2    1.335221    0.562558    0.877559    11.00000   -1.20000
AFIX   0
C9    1    0.970141    0.582675    0.921340    11.00000    0.02248    0.04087 =
         0.01963    0.00724    0.00416   -0.00243
AFIX 137
H9A   2    0.927490    0.518282    0.916465    11.00000   -1.50000
H9B   2    0.805200    0.603316    0.906073    11.00000   -1.50000
H9C   2    1.047802    0.625429    0.979796    11.00000   -1.50000
AFIX   0
RESI 0
RESI 3 WAT
O1    5   -0.636493   -0.201019    0.053696    11.00000    0.04601    0.05712 =
         0.02609    0.00620    0.00159   -0.00776
H2    2   -0.512545   -0.193431    0.022791    11.00000   -1.20000
H1    2   -0.767303   -0.175884    0.036701    11.00000   -1.20000
RESI 0
RESI 4 WAT
PART 1 10.38
O1    5    0.411272    0.024120    0.088711    10.38000    0.08469    0.04315 =
         0.05047    0.01441   -0.01312   -0.00788
PART 0
RESI 0
RESI 5 WAT
PART 2 10.28
O1    5    0.533958    0.022931    0.062102    10.28000    0.08903    0.05965 =
         0.08360    0.00914   -0.04091    0.02385
PART 0
RESI 0
HKLF 4


REM  ds_k2m in P-1
REM R1 =  0.0512 for    5275 Fo > 4sig(Fo)  and  0.0522 for all    5437 data
REM    400 parameters refined using      9 restraints

END

WGHT      0.0440      3.0336

REM Highest difference peak  0.727,  deepest hole -0.747,  1-sigma level  0.109
Q1    1   0.5637  0.1985  0.3067  11.00000  0.05    0.73
Q2    1   0.2896  0.0998  0.3095  11.00000  0.05    0.66
Q3    1   1.2650  0.2098  0.0261  11.00000  0.05    0.57
Q4    1   0.9385  0.3405  0.4828  11.00000  0.05    0.47
Q5    1   0.1253  0.2158  0.6103  11.00000  0.05    0.46
Q6    1   0.0725  0.1308  0.4861  11.00000  0.05    0.45
Q7    1   1.1400  0.4683  0.6717  11.00000  0.05    0.45
Q8    1   1.0979  0.3688  0.4465  11.00000  0.05    0.44
Q9    1   1.1225  0.4034  0.5169  11.00000  0.05    0.44
Q10   1   0.2091  0.1931  0.5377  11.00000  0.05    0.43
Q11   1  -0.1130  0.0654  0.4393  11.00000  0.05    0.42
Q12   1  -0.0173  0.2058  0.6589  11.00000  0.05    0.42
Q13   1   0.6901  0.2375  0.3125  11.00000  0.05    0.40
Q14   1   0.7991  0.3644  0.5468  11.00000  0.05    0.40
Q15   1  -0.0676  0.1502  0.5937  11.00000  0.05    0.40
Q16   1  -0.1680  0.0004  0.2224  11.00000  0.05    0.39
Q17   1  -0.1436 -0.0083  0.2884  11.00000  0.05    0.39
Q18   1   1.0583  0.3324  0.3682  11.00000  0.05    0.39
Q19   1   1.3410  0.5432  0.7203  11.00000  0.05    0.38
Q20   1  -0.1807  0.1939  0.7254  11.00000  0.05    0.38
;
_shelx_res_checksum   60399

_shelx_hkl_file
;
  -1   0   0   50.82    2.10
  -1   0   0   49.82    2.10
  -1   0   0   55.26    2.11
   1   0   0   53.70    2.11
   1   0   0   50.67    2.10
   1   0   0   51.23    2.10
   1   0   0   48.33    2.12
   1   0   0   49.59    2.11
   1   0   0   52.61    2.10
   1   0   0   52.42    2.11
  -2   0   0    0.42    0.03
  -2   0   0    0.47    0.03
  -2   0   0    0.58    0.05
  -2   0   0    0.52    0.04
  -2   0   0    0.55    0.06
  -2   0   0    0.52    0.03
  -2   0   0    0.53    0.03
  -2   0   0    0.54    0.04
   2   0   0    0.57    0.05
   2   0   0    0.52    0.05
   2   0   0    0.61    0.08
  -3   0   0   12.32    0.49
  -3   0   0   11.15    0.53
  -3   0   0   12.35    0.48
  -3   0   0   11.79    0.49
  -3   0   0   12.30    0.51
  -3   0   0   12.23    0.49
  -3   0   0   11.88    0.54
   3   0   0   11.56    0.49
   3   0   0   10.34    0.50
   3   0   0   11.98    0.48
   3   0   0   12.08    0.48
   3   0   0   10.71    0.51
   3   0   0   11.26    0.49
   3   0   0   11.43    0.48
   3   0   0    9.84    0.51
   3   0   0   11.07    0.48
   3   0   0   12.14    0.54
   3   0   0   11.02    0.51
   3   0   0   11.76    0.52
   3   0   0   11.20    0.50
   3   0   0   11.26    0.48
   3   0   0   12.81    0.48
   3   0   0   11.46    0.48
   3   0   0   11.69    0.48
   3   0   0   11.20    0.49
   3   0   0   11.50    0.49
   3   0   0   11.85    0.48
   3   0   0   11.37    0.48
   3   0   0   11.57    0.49
   3   0   0   11.44    0.48
  -4   0   0    0.02    0.01
  -4   0   0    0.03    0.01
  -4   0   0    0.03    0.01
  -4   0   0    0.01    0.06
  -4   0   0    0.00    0.03
  -4   0   0    0.06    0.04
  -4   0   0    0.04    0.02
  -4   0   0    0.00    0.03
  -4   0   0   -0.01    0.04
  -4   0   0    0.03    0.02
   4   0   0    0.02    0.01
   4   0   0    0.01    0.01
   4   0   0    0.03    0.01
   4   0   0    0.06    0.06
   4   0   0    0.03    0.01
   4   0   0    0.03    0.01
   4   0   0    0.02    0.01
   4   0   0    0.02    0.01
   4   0   0    0.03    0.02
   4   0   0    0.03    0.01
   4   0   0    0.00    0.01
   4   0   0    0.01    0.06
   4   0   0    0.02    0.05
   4   0   0    0.02    0.01
   4   0   0    0.03    0.01
   4   0   0    0.05    0.02
   4   0   0    0.04    0.01
   4   0   0    0.02    0.01
   4   0   0    0.03    0.01
   4   0   0    0.04    0.01
   4   0   0    0.03    0.01
   4   0   0    0.04    0.01
   4   0   0    0.00    0.02
   4   0   0    0.03    0.02
   4   0   0    0.04    0.02
   4   0   0    0.04    0.01
   4   0   0    0.04    0.01
   4   0   0    0.05    0.01
   4   0   0    0.02    0.02
  -5   0   0    8.05    0.36
  -5   0   0    7.81    0.35
  -5   0   0    7.65    0.36
  -5   0   0    8.45    0.34
  -5   0   0    8.14    0.34
  -5   0   0    8.71    0.34
  -5   0   0    8.20    0.34
   5   0   0    8.07    0.34
   5   0   0    8.31    0.34
   5   0   0    7.99    0.35
   5   0   0    8.42    0.34
   5   0   0    8.00    0.38
   5   0   0    7.95    0.35
   5   0   0    7.99    0.35
   5   0   0    7.68    0.35
   5   0   0    8.01    0.34
   5   0   0    8.10    0.34
   5   0   0    8.20    0.34
   5   0   0    7.92    0.35
   5   0   0    8.18    0.35
   5   0   0    8.13    0.35
   5   0   0    8.25    0.34
   5   0   0    8.14    0.35
   5   0   0    8.18    0.34
   5   0   0    8.20    0.34
   5   0   0    7.88    0.35
   5   0   0    8.23    0.37
   5   0   0    8.32    0.36
   5   0   0    8.20    0.34
   6   0   0    0.01    0.01
   6   0   0    0.01    0.01
   6   0   0    0.00    0.01
   6   0   0    0.00    0.00
   6   0   0    0.00    0.00
   6   0   0    0.00    0.00
   6   0   0    0.00    0.00
   6   0   0    0.01    0.01
   6   0   0    0.01    0.01
   6   0   0    0.00    0.01
   6   0   0    0.01    0.00
   6   0   0    0.01    0.00
   6   0   0    0.00    0.00
   6   0   0    0.01    0.01
   6  -1   0    1.03    0.05
   6  -1   0    1.01    0.05
   6  -1   0    1.08    0.05
   6  -1   0    1.11    0.05
   6  -1   0    1.12    0.05
   6  -1   0    1.07    0.05
   6  -1   0    1.09    0.05
   6  -1   0    1.04    0.05
   6  -1   0    1.10    0.05
   6  -1   0    1.07    0.06
   6  -1   0    1.15    0.05
   6  -1   0    1.11    0.05
   6  -1   0    1.08    0.05
   6  -1   0    1.02    0.06
  -6   1   0    1.08    0.05
  -6   1   0    0.97    0.05
  -6   1   0    1.10    0.05
  -6   1   0    0.95    0.05
   5  -1   0    0.75    0.05
   5  -1   0    0.83    0.04
   5  -1   0    0.81    0.04
   5  -1   0    0.82    0.05
   5  -1   0    0.80    0.04
   5  -1   0    0.82    0.04
   5  -1   0    0.83    0.05
   5  -1   0    0.82    0.05
   5  -1   0    0.78    0.05
   5  -1   0    0.85    0.05
   5  -1   0    0.85    0.07
   5  -1   0    0.81    0.06
   5  -1   0    0.84    0.06
   5  -1   0    0.78    0.04
   5  -1   0    0.83    0.06
   5  -1   0    0.77    0.05
   5  -1   0    0.85    0.04
   5  -1   0    0.80    0.05
   5  -1   0    0.81    0.05
   5  -1   0    0.79    0.05
  -5   1   0    0.85    0.04
  -5   1   0    0.84    0.06
  -5   1   0    0.79    0.06
  -5   1   0    0.85    0.05
  -5   1   0    0.88    0.04
  -5   1   0    0.83    0.05
  -5   1   0    0.86    0.04
   4  -1   0    8.53    0.36
   4  -1   0    7.62    0.43
   4  -1   0    8.29    0.35
   4  -1   0    8.17    0.35
   4  -1   0    8.52    0.36
   4  -1   0    7.97    0.35
   4  -1   0    8.12    0.36
   4  -1   0    8.40    0.37
   4  -1   0    8.58    0.36
   4  -1   0    8.39    0.35
   4  -1   0    8.51    0.35
   4  -1   0    8.56    0.37
   4  -1   0    8.48    0.35
   4  -1   0    8.16    0.35
   4  -1   0    8.05    0.39
   4  -1   0    7.55    0.36
   4  -1   0    7.81    0.43
   4  -1   0    8.22    0.35
   4  -1   0    8.14    0.36
   4  -1   0    8.61    0.35
   4  -1   0    8.51    0.38
   4  -1   0    8.35    0.35
   4  -1   0    8.51    0.35
   4  -1   0    8.53    0.36
   4  -1   0    7.81    0.41
   4  -1   0    8.27    0.36
   4  -1   0    8.29    0.35
   4  -1   0    8.77    0.37
   4  -1   0    8.43    0.36
  -4   1   0    8.10    0.37
  -4   1   0    8.17    0.39
  -4   1   0    8.39    0.40
  -4   1   0    8.61    0.35
  -4   1   0    8.06    0.35
  -4   1   0    8.50    0.36
  -4   1   0    8.54    0.37
  -4   1   0    8.27    0.42
  -4   1   0    8.46    0.35
  -4   1   0    8.65    0.36
   3  -1   0    0.53    0.08
   3  -1   0    0.48    0.06
   3  -1   0    0.49    0.04
   3  -1   0    0.43    0.03
   3  -1   0    0.48    0.03
   3  -1   0    0.51    0.03
   3  -1   0    0.53    0.03
   3  -1   0    0.54    0.03
   3  -1   0    0.47    0.03
   3  -1   0    0.56    0.07
   3  -1   0    0.52    0.03
   3  -1   0    0.53    0.04
   3  -1   0    0.63    0.06
   3  -1   0    0.43    0.04
   3  -1   0    0.48    0.04
  -3   1   0    0.48    0.08
  -3   1   0    0.58    0.05
  -3   1   0    0.53    0.03
  -3   1   0    0.51    0.04
  -3   1   0    0.51    0.04
  -3   1   0    0.50    0.03
  -3   1   0    0.51    0.04
  -3   1   0    0.50    0.03
  -3   1   0    0.51    0.03
  -3   1   0    0.56    0.08
   2  -1   0    0.76    0.04
   2  -1   0    0.67    0.04
   2  -1   0    0.73    0.09
   2  -1   0    0.85    0.07
   2  -1   0    0.73    0.05
   2  -1   0    0.62    0.06
  -2   1   0    0.63    0.04
  -2   1   0    0.73    0.04
  -2   1   0    0.69    0.05
  -2   1   0    0.75    0.06
  -2   1   0    0.61    0.07
  -2   1   0    0.69    0.04
  -2   1   0    0.68    0.04
  -2   1   0    0.58    0.04
   1  -1   0    1.52    0.07
   1  -1   0    1.59    0.07
   1  -1   0    1.45    0.07
   1  -1   0    1.53    0.07
   1  -1   0    1.64    0.07
   1  -1   0    1.57    0.08
   1  -1   0    1.67    0.07
  -1   1   0    1.46    0.07
  -1   1   0    1.36    0.08
  -1   1   0    1.54    0.08
   0  -1   0    2.23    0.09
   0  -1   0    2.24    0.10
   0  -1   0    2.13    0.09
   0  -1   0    2.13    0.09
   0  -1   0    2.26    0.10
   0  -1   0    2.10    0.09
   0  -1   0    2.24    0.09
   0  -1   0    2.04    0.09
   0  -1   0    2.11    0.09
   0  -1   0    2.11    0.10
   0  -1   0    2.06    0.09
   0  -1   0    2.11    0.09
   0   1   0    2.18    0.09
   0   1   0    2.21    0.09
   0   1   0    2.30    0.09
   0   1   0    2.28    0.09
   0   1   0    2.22    0.09
   0   1   0    2.27    0.10
   0   1   0    2.16    0.10
   0   1   0    2.11    0.09
   0   1   0    2.18    0.09
   0   1   0    2.33    0.09
  -1  -1   0   26.38    1.17
  -1  -1   0   28.16    1.18
   1   1   0   29.43    1.18
   1   1   0   31.31    1.18
   1   1   0   26.66    1.18
   1   1   0   28.99    1.17
  -2  -1   0    0.77    0.04
  -2  -1   0    0.79    0.06
  -2  -1   0    0.76    0.06
  -2  -1   0    0.76    0.05
  -2  -1   0    0.68    0.04
  -2  -1   0    0.71    0.04
  -2  -1   0    0.75    0.04
   2   1   0    0.90    0.07
   2   1   0    0.71    0.05
   2   1   0    0.73    0.07
   2   1   0    0.71    0.06
  -3  -1   0    3.73    0.16
  -3  -1   0    3.24    0.21
  -3  -1   0    3.56    0.15
  -3  -1   0    3.49    0.18
  -3  -1   0    3.73    0.22
  -3  -1   0    3.86    0.16
  -3  -1   0    3.61    0.17
   3   1   0    3.61    0.17
   3   1   0    3.49    0.16
   3   1   0    3.43    0.16
   3   1   0    3.40    0.16
   3   1   0    3.50    0.15
   3   1   0    3.43    0.15
   3   1   0    3.45    0.15
   3   1   0    3.50    0.15
   3   1   0    3.53    0.15
   3   1   0    3.07    0.17
   3   1   0    4.03    0.21
   3   1   0    3.34    0.15
   3   1   0    3.51    0.17
   3   1   0    3.40    0.16
   3   1   0    3.39    0.15
   3   1   0    3.65    0.19
   3   1   0    3.07    0.18
   3   1   0    3.89    0.17
   3   1   0    3.87    0.21
   3   1   0    3.35    0.16
   3   1   0    3.36    0.15
   3   1   0    3.61    0.16
   3   1   0    3.45    0.16
   3   1   0    3.37    0.15
   3   1   0    3.70    0.15
   3   1   0    3.47    0.16
   3   1   0    3.32    0.16
   3   1   0    3.56    0.15
  -4  -1   0    1.84    0.09
  -4  -1   0    1.70    0.10
  -4  -1   0    1.72    0.10
  -4  -1   0    1.89    0.08
  -4  -1   0    1.79    0.13
  -4  -1   0    1.68    0.12
  -4  -1   0    1.78    0.15
  -4  -1   0    1.87    0.08
  -4  -1   0    1.86    0.08
  -4  -1   0    1.87    0.10
   4   1   0    1.64    0.14
   4   1   0    1.77    0.08
   4   1   0    1.81    0.08
   4   1   0    1.67    0.09
   4   1   0    1.84    0.09
   4   1   0    1.82    0.09
   4   1   0    1.77    0.10
   4   1   0    1.72    0.09
   4   1   0    1.89    0.09
   4   1   0    1.83    0.08
   4   1   0    1.76    0.08
   4   1   0    1.82    0.10
   4   1   0    1.74    0.12
   4   1   0    1.52    0.15
   4   1   0    1.87    0.09
   4   1   0    1.67    0.10
   4   1   0    1.77    0.09
   4   1   0    1.84    0.17
   4   1   0    1.78    0.08
   4   1   0    1.77    0.09
   4   1   0    1.85    0.10
   4   1   0    1.71    0.09
   4   1   0    1.77    0.09
   4   1   0    1.80    0.09
   4   1   0    1.73    0.11
   4   1   0    1.76    0.09
   4   1   0    1.65    0.09
   4   1   0    1.82    0.09
   4   1   0    1.84    0.09
   4   1   0    1.76    0.09
   4   1   0    1.82    0.09
   4   1   0    1.82    0.10
  -5  -1   0    0.08    0.01
  -5  -1   0    0.08    0.03
  -5  -1   0    0.08    0.01
  -5  -1   0    0.10    0.02
  -5  -1   0    0.05    0.03
   5   1   0    0.06    0.02
   5   1   0    0.07    0.01
   5   1   0    0.07    0.02
   5   1   0    0.06    0.01
   5   1   0    0.07    0.02
   5   1   0    0.07    0.01
   5   1   0    0.07    0.02
   5   1   0    0.06    0.01
   5   1   0    0.06    0.01
   5   1   0    0.07    0.01
   5   1   0    0.06    0.02
   5   1   0    0.07    0.01
   5   1   0    0.07    0.03
   5   1   0    0.07    0.01
   5   1   0    0.06    0.01
   5   1   0    0.06    0.01
   5   1   0    0.07    0.01
   5   1   0    0.07    0.02
   5   1   0    0.07    0.01
   5   1   0    0.07    0.02
   5   1   0    0.07    0.01
   5   1   0    0.08    0.01
   6   1   0    0.51    0.03
   6   1   0    0.46    0.03
   6   1   0    0.45    0.02
   6   1   0    0.48    0.03
   6   1   0    0.41    0.02
   6   1   0    0.49    0.02
   6   1   0    0.48    0.03
   6   1   0    0.50    0.03
   6   1   0    0.52    0.02
   6   1   0    0.54    0.03
   6   1   0    0.50    0.03
   6   1   0    0.52    0.03
   6   1   0    0.51    0.03
   6  -2   0    1.61    0.07
   6  -2   0    1.68    0.08
   6  -2   0    1.49    0.08
   6  -2   0    1.51    0.07
   6  -2   0    1.69    0.07
   6  -2   0    1.53    0.08
   6  -2   0    1.60    0.07
   6  -2   0    1.68    0.07
   6  -2   0    1.63    0.07
   6  -2   0    1.61    0.07
   6  -2   0    1.52    0.07
   6  -2   0    1.65    0.07
   6  -2   0    1.62    0.08
   6  -2   0    1.63    0.07
  -6   2   0    1.64    0.07
  -6   2   0    1.64    0.07
  -6   2   0    1.55    0.07
  -6   2   0    1.60    0.07
   5  -2   0    0.18    0.02
   5  -2   0    0.12    0.02
   5  -2   0    0.18    0.02
   5  -2   0    0.18    0.03
   5  -2   0    0.16    0.03
   5  -2   0    0.17    0.02
   5  -2   0    0.14    0.02
   5  -2   0    0.19    0.03
   5  -2   0    0.16    0.02
   5  -2   0    0.15    0.02
   5  -2   0    0.13    0.02
   5  -2   0    0.16    0.03
   5  -2   0    0.15    0.02
   5  -2   0    0.15    0.02
   5  -2   0    0.21    0.04
   5  -2   0    0.17    0.02
   5  -2   0    0.17    0.02
   5  -2   0    0.17    0.02
  -5   2   0    0.18    0.02
  -5   2   0    0.15    0.02
  -5   2   0    0.15    0.01
  -5   2   0    0.15    0.02
  -5   2   0    0.16    0.03
  -5   2   0    0.19    0.04
  -5   2   0    0.17    0.02
   4  -2   0    8.51    0.38
   4  -2   0    7.88    0.34
   4  -2   0    8.10    0.34
   4  -2   0    8.25    0.37
   4  -2   0    7.86    0.36
   4  -2   0    8.34    0.35
   4  -2   0    8.12    0.35
   4  -2   0    9.02    0.35
   4  -2   0    7.86    0.36
   4  -2   0    7.74    0.35
   4  -2   0    7.93    0.35
   4  -2   0    8.44    0.42
   4  -2   0    9.14    0.38
   4  -2   0    8.42    0.35
   4  -2   0    8.43    0.35
   4  -2   0    8.45    0.35
   4  -2   0    7.61    0.35
   4  -2   0    7.29    0.38
   4  -2   0    8.29    0.35
   4  -2   0    7.98    0.35
   4  -2   0    8.23    0.36
   4  -2   0    7.68    0.42
   4  -2   0    7.77    0.35
   4  -2   0    8.20    0.35
   4  -2   0    8.51    0.35
   4  -2   0    7.84    0.41
   4  -2   0    8.41    0.35
   4  -2   0    7.93    0.36
  -4   2   0    8.16    0.35
  -4   2   0    8.51    0.37
  -4   2   0    8.12    0.34
  -4   2   0    8.67    0.35
  -4   2   0    7.50    0.35
  -4   2   0    8.37    0.40
  -4   2   0    8.30    0.34
  -4   2   0    8.50    0.36
  -4   2   0    8.45    0.39
  -4   2   0    7.82    0.34
  -4   2   0    8.97    0.37
  -4   2   0    8.02    0.42
  -4   2   0    8.15    0.35
  -4   2   0    8.65    0.36
   3  -2   0    0.21    0.05
   3  -2   0    0.17    0.02
   3  -2   0    0.33    0.07
   3  -2   0    0.21    0.03
   3  -2   0    0.20    0.02
   3  -2   0    0.20    0.04
   3  -2   0    0.24    0.02
   3  -2   0    0.17    0.02
  -3   2   0    0.18    0.02
  -3   2   0    0.17    0.03
  -3   2   0    0.22    0.03
  -3   2   0    0.19    0.02
  -3   2   0    0.22    0.07
  -3   2   0    0.17    0.03
  -3   2   0    0.19    0.02
  -3   2   0    0.16    0.02
  -3   2   0    0.18    0.03
  -3   2   0    0.22    0.02
   2  -2   0    6.45    0.27
   2  -2   0    6.07    0.26
   2  -2   0    6.08    0.28
   2  -2   0    6.26    0.27
   2  -2   0    6.50    0.29
   2  -2   0    6.21    0.26
   2  -2   0    5.78    0.27
   2  -2   0    6.60    0.28
  -2   2   0    5.82    0.26
  -2   2   0    7.22    0.30
  -2   2   0    6.02    0.26
  -2   2   0    6.09    0.26
  -2   2   0    5.65    0.26
  -2   2   0    6.02    0.27
  -2   2   0    5.90    0.29
  -2   2   0    5.95    0.27
  -2   2   0    6.09    0.26
  -2   2   0    6.10    0.26
   1  -2   0    6.11    0.26
   1  -2   0    5.69    0.26
   1  -2   0    6.45    0.26
   1  -2   0    5.90    0.25
   1  -2   0    6.33    0.25
   1  -2   0    6.39    0.25
   1  -2   0    6.03    0.27
  -1   2   0    5.87    0.25
  -1   2   0    5.82    0.25
  -1   2   0    5.64    0.25
  -1   2   0    5.95    0.27
  -1   2   0    5.66    0.25
  -1   2   0    6.41    0.27
  -1   2   0    5.60    0.25
   0  -2   0    0.12    0.01
   0  -2   0    0.09    0.01
   0  -2   0    0.10    0.01
   0  -2   0    0.09    0.01
   0  -2   0    0.09    0.02
   0  -2   0    0.10    0.01
   0  -2   0    0.09    0.01
   0   2   0    0.13    0.01
   0   2   0    0.15    0.02
   0   2   0    0.09    0.01
   0   2   0    0.11    0.01
   0   2   0    0.08    0.01
   0   2   0    0.09    0.01
   0   2   0    0.11    0.01
   0   2   0    0.10    0.01
   0   2   0    0.16    0.03
  -1  -2   0    2.53    0.12
   1   2   0    2.65    0.13
   1   2   0    2.76    0.13
   1   2   0    2.72    0.13
   1   2   0    2.69    0.13
  -2  -2   0   13.27    0.58
  -2  -2   0   13.06    0.60
  -2  -2   0   13.79    0.59
  -2  -2   0   13.83    0.58
  -2  -2   0   14.20    0.61
  -2  -2   0   14.73    0.60
  -2  -2   0   14.90    0.59
  -2  -2   0   13.68    0.59
  -2  -2   0   13.55    0.58
   2   2   0   13.40    0.60
   2   2   0   14.60    0.59
   2   2   0   14.68    0.62
   2   2   0   15.07    0.62
  -3  -2   0    2.65    0.15
  -3  -2   0    2.54    0.12
  -3  -2   0    2.58    0.14
  -3  -2   0    2.60    0.18
  -3  -2   0    2.40    0.12
  -3  -2   0    2.52    0.13
  -3  -2   0    2.17    0.17
   3   2   0    2.51    0.12
   3   2   0    2.72    0.16
   3   2   0    2.40    0.12
   3   2   0    2.35    0.11
   3   2   0    2.43    0.11
   3   2   0    2.46    0.12
   3   2   0    2.48    0.12
   3   2   0    2.55    0.11
   3   2   0    2.54    0.13
   3   2   0    2.57    0.12
   3   2   0    2.69    0.12
   3   2   0    2.47    0.11
   3   2   0    2.45    0.13
   3   2   0    2.50    0.13
   3   2   0    2.08    0.12
   3   2   0    2.25    0.17
   3   2   0    2.21    0.12
   3   2   0    2.38    0.13
   3   2   0    2.56    0.12
   3   2   0    2.48    0.11
   3   2   0    2.50    0.11
   3   2   0    2.34    0.13
   3   2   0    2.86    0.12
   3   2   0    2.40    0.15
   3   2   0    2.49    0.17
  -4  -2   0    3.41    0.20
  -4  -2   0    3.33    0.15
  -4  -2   0    3.24    0.19
  -4  -2   0    3.64    0.16
  -4  -2   0    3.29    0.15
  -4  -2   0    3.90    0.17
  -4  -2   0    3.48    0.15
  -4  -2   0    3.38    0.22
   4   2   0    3.36    0.16
   4   2   0    3.31    0.15
   4   2   0    3.28    0.16
   4   2   0    3.43    0.17
   4   2   0    3.27    0.16
   4   2   0    3.54    0.15
   4   2   0    3.21    0.15
   4   2   0    3.36    0.15
[truncated: 3,186,233 more chars]
