# Supplementary material for: Evolution of Artificial Arginine Analogues—Fluorescent Guanidiniocarbonyl-Indoles as Efficient Oxo-Anion Binders
Source: Molecules. 2022 May 7;27(9):3005. doi: 10.3390/molecules27093005 (PMC9104999; doi:10.3390/molecules27093005)
Supplement: Supplementary file 1 [file molecules-27-03005-s001.zip › X-ray files_Molecules/CSD-numbers.txt]

---------------------------------------------------------------
Summary of Data - Deposition Number 2150514
---------------------------------------------------------------
Compound Name:
Data Block Name: data_ds_k1m
Unit Cell Parameters: a 20.149(2) b 6.3428(7) c 13.6572(14) C2
---------------------------------------------------------------


---------------------------------------------------------------
Summary of Data - Deposition Number 2150515
---------------------------------------------------------------
Compound Name:
Data Block Name: data_ds_k2m
Unit Cell Parameters: a 5.0421(4) b 15.7408(14) c 17.5287(15) P-1
---------------------------------------------------------------
